# Supplementary material for: The association of lipid metabolism with bone metabolism and the role of human traits: a Mendelian randomization study
Source: Front Endocrinol (Lausanne). 2023 Dec 6;14:1271942. doi: 10.3389/fendo.2023.1271942 (PMC10731031; doi:10.3389/fendo.2023.1271942)
Supplement: Supplementary Table 1 — Instrumental variables for HDL-C to LS-BMD. [file DataSheet_2.xlsx]

## Sheet: Table S1
Instrumental variables for HDL-C to LS-BMD
SNP	effect_allele.exposure	other_allele.exposure	effect_allele.outcome	other_allele.outcome	beta.exposure	beta.outcome	eaf.exposure	eaf.outcome	se.exposure	se.outcome	pval.exposure	pval.outcome	samplesize.exposure	samplesize.outcome	exposure	outcome	R2	FSTAT
rs10029272	T	C	T	C	0.00877158	0.005233	0.273	0.297693	0.00154986	0.009858	1.52e-08	0.604121	1243818	44731	HDL-C	LS-BMD	2.57515e-05	32.031
rs10049088	T	C	T	C	0.0211283	0.021837	0.384	0.373429	0.00141853	0.009072	3.58e-50	0.018753	1235428	44731	HDL-C	LS-BMD	0.000179538	221.846
rs1007766	G	A	G	A	0.0117497	0.011191	0.487	0.452188	0.0013918	0.008794	3.12e-17	0.213941	1226511	44731	HDL-C	LS-BMD	5.81036e-05	71.2688
rs10092538	C	G	C	G	-0.181401	0.002166	0.0168	0.0668258	0.0055137	0.036862	1e-200	0.954221	1239910	44731	HDL-C	LS-BMD	0.000872216	1082.41
rs10095103	T	C	T	C	0.0246206	-0.010041	0.424	0.48568	0.00153166	0.008879	3.85e-58	0.269359	1071089	44731	HDL-C	LS-BMD	0.000241181	258.388
rs10099536	T	C	T	C	-0.026065	-0.031235	0.0274	0.0187749	0.00439973	0.028373	3.14e-09	0.282274	1233969	44731	HDL-C	LS-BMD	2.84411e-05	35.0964
rs10163728	T	C	T	C	-0.0113529	-0.006299	0.15	0.235243	0.00194854	0.011797	5.66e-09	0.602041	1243672	44731	HDL-C	LS-BMD	2.72946e-05	33.9464
rs10188334	T	C	T	C	0.0130835	0.002509	0.169	0.155609	0.00185478	0.013758	1.74e-12	0.858623	1243663	44731	HDL-C	LS-BMD	4.00076e-05	49.7579
rs10229792	A	G	A	G	-0.0118447	0.008521	0.362	0.39634	0.00145649	0.009123	4.21e-16	0.361686	1229138	44731	HDL-C	LS-BMD	5.38033e-05	66.1352
rs10242866	T	C	T	C	-0.02315	0.01274	0.393	0.459348	0.00141783	0.008969	6.26e-60	0.16533	1239028	44731	HDL-C	LS-BMD	0.000215119	266.596
rs10273527	T	G	T	G	0.0118801	-0.01393	0.234	0.321877	0.00164368	0.010192	4.91e-13	0.181943	1236305	44731	HDL-C	LS-BMD	4.22534e-05	52.2402
rs1037117	A	G	A	G	0.0107171	-0.007522	0.253	0.290374	0.001612	0.010011	2.96e-11	0.463025	1214605	44731	HDL-C	LS-BMD	3.63893e-05	44.2002
rs10422060	A	G	A	G	-0.0135435	0.008501	0.36	0.322832	0.00144612	0.009495	7.58e-21	0.38014	1228338	44731	HDL-C	LS-BMD	7.1401e-05	87.7107
rs10458643	A	G	A	G	-0.00848246	0.009026	0.476	0.476691	0.00140931	0.008826	1.76e-09	0.317895	1226366	44731	HDL-C	LS-BMD	2.95391e-05	36.2268
rs1047891	A	C	A	C	-0.0164194	-0.014544	0.308	0.303739	0.00150676	0.009186	1.19e-27	0.120655	1233801	44731	HDL-C	LS-BMD	9.62364e-05	118.748
rs10497442	C	T	C	T	0.00867667	0.000836	0.307	0.327765	0.0014872	0.009342	5.4e-09	0.930342	1244541	44731	HDL-C	LS-BMD	2.73493e-05	34.0382
rs10510998	G	A	G	A	0.00929017	0.006589	0.438	0.481066	0.00141168	0.008832	4.68e-11	0.466268	1234716	44731	HDL-C	LS-BMD	3.50746e-05	43.3086
rs1054787	C	G	C	G	-0.0181091	0.011136	0.156	0.18934	0.0018985	0.012017	1.45e-21	0.363657	1239624	44731	HDL-C	LS-BMD	7.33923e-05	90.9854
rs10733794	A	G	A	G	-0.009393	0.003591	0.332	0.308035	0.00147927	0.009352	2.16e-10	0.707662	1234679	44731	HDL-C	LS-BMD	3.26547e-05	40.3193
rs10749408	C	T	C	T	-0.0104895	0.002676	0.316	0.30716	0.00148842	0.009371	1.82e-12	0.780303	1231257	44731	HDL-C	LS-BMD	4.0336e-05	49.6659
rs10786114	C	T	C	T	-0.0229704	0.015931	0.124	0.137629	0.00209605	0.013139	6.02e-28	0.236328	1233892	44731	HDL-C	LS-BMD	9.73228e-05	120.097
rs10791660	A	C	A	C	-0.0128697	0.006038	0.186	0.180032	0.00180394	0.010914	9.73e-13	0.587634	1243664	44731	HDL-C	LS-BMD	4.09234e-05	50.897
rs10826337	A	G	A	G	-0.0117207	0.002631	0.417	0.436197	0.00141311	0.008902	1.09e-16	0.772825	1229321	44731	HDL-C	LS-BMD	5.59584e-05	68.7946
rs10838684	G	A	G	A	0.0419489	0.018642	0.311	0.377327	0.00150491	0.009764	5.41e-171	0.062242	1244512	44731	HDL-C	LS-BMD	0.00062395	776.997
rs10899363	A	G	A	G	-0.00820034	-0.004965	0.344	0.314797	0.00146823	0.009294	2.33e-08	0.601888	1241008	44731	HDL-C	LS-BMD	2.51356e-05	31.1943
rs10901852	C	G	C	G	-0.0109725	-0.006703	0.266	0.241527	0.00156609	0.009844	2.45e-12	0.506018	1243668	44731	HDL-C	LS-BMD	3.9469e-05	49.0882
rs10911505	C	T	C	T	-0.00881276	-0.002687	0.359	0.353222	0.00144326	0.009097	1.02e-09	0.772976	1233331	44731	HDL-C	LS-BMD	3.02303e-05	37.285
rs10913570	A	C	A	C	0.0181662	-0.001055	0.481	0.527287	0.00138062	0.008762	1.53e-39	0.90633	1243421	44731	HDL-C	LS-BMD	0.00013922	173.133
rs10938398	A	G	A	G	-0.00978823	-0.005767	0.427	0.389737	0.00139378	0.009101	2.17e-12	0.534534	1244533	44731	HDL-C	LS-BMD	3.96275e-05	49.3196
rs10947433	A	G	A	G	0.0214638	-0.025172	0.0615	0.060859	0.0029311	0.018414	2.43e-13	0.180228	1235650	44731	HDL-C	LS-BMD	4.33948e-05	53.623
rs11038703	G	A	G	A	0.0110357	0.009765	0.274	0.222912	0.0015734	0.010143	2.32e-12	0.345283	1241887	44731	HDL-C	LS-BMD	3.96116e-05	49.195
rs11045172	C	A	C	A	0.0265875	-0.009161	0.199	0.174463	0.00173495	0.011018	5.23e-53	0.416782	1239846	44731	HDL-C	LS-BMD	0.000189379	234.844
rs11065979	T	C	T	C	-0.0183163	-0.013316	0.43	0.311138	0.00142004	0.010008	4.59e-38	0.192116	1219153	44731	HDL-C	LS-BMD	0.000136445	166.369
rs1107850	A	G	A	G	-0.0132386	0.00307	0.485	0.484964	0.00138071	0.008757	8.96e-22	0.732095	1244494	44731	HDL-C	LS-BMD	7.38677e-05	91.9345
rs11153046	A	G	A	G	0.00982535	0.011179	0.323	0.303023	0.00152572	0.009625	1.2e-10	0.256635	1190669	44731	HDL-C	LS-BMD	3.48289e-05	41.4711
rs11158858	G	T	G	T	-0.0105913	-0.010194	0.369	0.316547	0.00144017	0.009182	1.92e-13	0.278229	1239395	44731	HDL-C	LS-BMD	4.36357e-05	54.0842
rs11161570	T	C	T	C	0.0090078	0.002028	0.499	0.481066	0.00137593	0.00872	5.88e-11	0.820283	1244281	44731	HDL-C	LS-BMD	3.44438e-05	42.8592
rs11171739	C	T	C	T	0.0111703	-0.00514	0.422	0.433413	0.00139418	0.008858	1.13e-15	0.570906	1237885	44731	HDL-C	LS-BMD	5.18548e-05	64.1935
rs111917980	A	G	A	G	0.0102527	-0.005705	0.324	0.275338	0.00148404	0.009376	4.89e-12	0.552308	1244527	44731	HDL-C	LS-BMD	3.83499e-05	47.7292
rs111933537	C	A	C	A	0.026116	-0.051693	0.0865	0.0651551	0.0025913	0.039215	6.89e-24	0.19628	1201468	44731	HDL-C	LS-BMD	8.45335e-05	101.573
rs112201728	T	C	T	C	-0.0271389	-0.016813	0.0686	0.0516309	0.00268017	0.01686	4.24e-24	0.328305	1244539	44731	HDL-C	LS-BMD	8.23788e-05	102.532
rs11229087	T	C	T	C	-0.0100565	-0.008826	0.272	0.31424	0.00154853	0.009879	8.35e-11	0.382904	1244543	44731	HDL-C	LS-BMD	3.38867e-05	42.1749
rs11254464	C	T	C	T	0.0140662	0.006086	0.421	0.45712	0.00142002	0.008791	3.93e-23	0.498971	1204518	44731	HDL-C	LS-BMD	8.14547e-05	98.1214
rs113447434	G	A	G	A	0.0458973	-0.03279	0.0215	0.0179793	0.00484408	0.030674	2.67e-21	0.296456	1239248	44731	HDL-C	LS-BMD	7.24373e-05	89.7741
rs1149453	T	G	T	G	-0.0121915	-0.011189	0.188	0.164598	0.00177057	0.011272	5.75e-12	0.332269	1232105	44731	HDL-C	LS-BMD	3.8479e-05	47.4119
rs1154988	T	A	T	A	0.0260492	-0.010245	0.22	0.232379	0.00167695	0.010493	2.05e-54	0.340286	1241824	44731	HDL-C	LS-BMD	0.000194269	241.295
rs115912456	G	A	G	A	0.0287502	0.010277	0.0423	0.031424	0.00342512	0.02004	4.7e-17	0.615197	1244469	44731	HDL-C	LS-BMD	5.66137e-05	70.4579
rs11603150	C	T	C	T	0.00872007	0.003129	0.327	0.266269	0.00147484	0.009577	3.37e-09	0.749693	1234110	44731	HDL-C	LS-BMD	2.83259e-05	34.9582
rs11632618	A	G	A	G	0.0996229	0.000639	0.0658	0.0484487	0.00277216	0.017239	1e-200	0.971109	1237066	44731	HDL-C	LS-BMD	0.00104288	1291.46
rs11664106	T	A	T	A	0.00960403	-0.00947	0.364	0.328878	0.00159106	0.009464	1.58e-09	0.328451	1143142	44731	HDL-C	LS-BMD	3.18728e-05	36.4362
rs1168124	C	T	C	T	-0.0122399	0.003575	0.337	0.395147	0.00148193	0.009506	1.46e-16	0.713426	1232115	44731	HDL-C	LS-BMD	5.53637e-05	68.2181
rs116843064	A	G	A	G	0.214779	-0.051835	0.0198	0.0129674	0.00494778	0.035187	1e-200	0.148711	1231043	44731	HDL-C	LS-BMD	0.00152836	1884.35
rs11688682	C	G	C	G	0.0177778	-0.000286	0.257	0.209944	0.00180355	0.010424	6.39e-23	0.978594	1112260	44731	HDL-C	LS-BMD	8.73485e-05	97.1625
rs11694828	A	G	A	G	0.0145721	0.000441	0.451	0.384487	0.00144206	0.009073	5.25e-24	0.961972	1220452	44731	HDL-C	LS-BMD	8.36605e-05	102.112
rs116998829	G	A	G	A	0.0229285	0.023311	0.0376	0.0280827	0.00374312	0.024356	9.04e-10	0.349913	1237297	44731	HDL-C	LS-BMD	3.03247e-05	37.5217
rs11742162	C	T	C	T	-0.0101592	0.008653	0.338	0.278361	0.00147214	0.009169	5.16e-12	0.356714	1244501	44731	HDL-C	LS-BMD	3.82656e-05	47.6234
rs11759230	C	A	C	A	-0.0173729	-0.001631	0.342	0.349244	0.00145291	0.009237	5.95e-33	0.863043	1244538	44731	HDL-C	LS-BMD	0.000114871	142.977
rs11762784	A	G	A	G	0.0299962	-0.009161	0.495	0.423071	0.00140741	0.008763	8.59e-101	0.307199	1226612	44731	HDL-C	LS-BMD	0.000370189	454.245
rs11783088	G	A	G	A	-0.0120541	-0.010204	0.25	0.240891	0.00162287	0.010044	1.11e-13	0.321053	1238911	44731	HDL-C	LS-BMD	4.4529e-05	55.1698
rs11905856	G	A	G	A	0.016531	-0.005848	0.189	0.148926	0.00181535	0.011387	8.53e-20	0.616005	1220791	44731	HDL-C	LS-BMD	6.79214e-05	82.9233
rs11986182	T	A	T	A	0.0644292	-0.007792	0.165	0.166189	0.00187613	0.011737	1e-200	0.516738	1244426	44731	HDL-C	LS-BMD	0.000946802	1179.34
rs12004282	T	C	T	C	-0.062701	0.016229	0.162	0.138584	0.00194124	0.012343	1e-200	0.199079	1235024	44731	HDL-C	LS-BMD	0.000844012	1043.25
rs12031785	C	T	C	T	0.0163018	-0.009849	0.43	0.508115	0.00139476	0.008934	1.47e-31	0.281622	1244541	44731	HDL-C	LS-BMD	0.000109753	136.607
rs12154436	A	G	A	G	-0.0139363	0.000696	0.191	0.182737	0.00175701	0.011214	2.16e-15	0.951646	1239028	44731	HDL-C	LS-BMD	5.07742e-05	62.9138
rs12234004	A	G	A	G	-0.0100516	-0.006475	0.274	0.32323	0.00154219	0.00963	7.14e-11	0.511376	1244543	44731	HDL-C	LS-BMD	3.41326e-05	42.4809
rs12234017	G	A	G	A	0.0163739	0.006782	0.257	0.281782	0.00158234	0.010116	4.28e-25	0.512612	1244459	44731	HDL-C	LS-BMD	8.60373e-05	107.079
rs1225053	C	T	C	T	-0.00910267	0.010493	0.263	0.219491	0.00157704	0.010115	7.83e-09	0.31098	1244516	44731	HDL-C	LS-BMD	2.67695e-05	33.3159
rs12358424	G	T	G	T	-0.0256025	-0.000675	0.0899	0.106285	0.00244639	0.015545	1.25e-25	0.966149	1243706	44731	HDL-C	LS-BMD	8.80557e-05	109.525
rs12366872	C	G	C	G	0.043415	-0.014384	0.0953	0.113604	0.00234974	0.014959	3.19e-76	0.345898	1239673	44731	HDL-C	LS-BMD	0.000275304	341.381
rs1240811	T	C	T	C	0.011396	0.001343	0.309	0.363882	0.00148576	0.009358	1.72e-14	0.888548	1243691	44731	HDL-C	LS-BMD	4.73015e-05	58.8311
rs12485478	G	A	G	A	-0.0536649	0.029248	0.0271	0.0509149	0.00421086	0.025961	3.35e-37	0.26941	1239914	44731	HDL-C	LS-BMD	0.000130976	162.42
rs12506484	T	C	T	C	-0.0140421	0.01032	0.091	0.108115	0.00239328	0.015046	4.43e-09	0.502953	1243659	44731	HDL-C	LS-BMD	2.76799e-05	34.4252
rs12549603	A	G	A	G	-0.019313	-0.018423	0.28	0.369849	0.00153164	0.009599	1.88e-36	0.060869	1238215	44731	HDL-C	LS-BMD	0.000128391	158.996
rs12575636	G	T	G	T	-0.0120041	0.01092	0.192	0.166428	0.00173733	0.010972	4.86e-12	0.331054	1244544	44731	HDL-C	LS-BMD	3.8359e-05	47.7413
rs12624640	A	G	A	G	-0.0179233	0.001376	0.429	0.339777	0.00141817	0.009203	1.3e-36	0.883873	1231216	44731	HDL-C	LS-BMD	0.000129715	159.727
rs12646702	A	G	A	G	0.00893635	-0.002444	0.488	0.394988	0.00141928	0.008863	3.05e-10	0.787664	1202541	44731	HDL-C	LS-BMD	3.29663e-05	39.6445
rs12658172	C	G	C	G	0.0108035	0.008997	0.152	0.173986	0.00196267	0.01187	3.7e-08	0.459133	1244543	44731	HDL-C	LS-BMD	2.43452e-05	30.2994
rs12725590	C	T	C	T	-0.0144631	0.001075	0.0774	0.0812251	0.00255455	0.015693	1.5e-08	0.946652	1243688	44731	HDL-C	LS-BMD	2.57734e-05	32.0548
rs12765967	C	T	C	T	-0.0112703	0.00568	0.216	0.208671	0.001668	0.010579	1.41e-11	0.600047	1243712	44731	HDL-C	LS-BMD	3.67065e-05	45.6539
rs12888955	G	A	G	A	-0.0130983	-0.005247	0.346	0.412331	0.00144429	0.009152	1.2e-19	0.575526	1241054	44731	HDL-C	LS-BMD	6.62677e-05	82.2471
rs12896809	A	G	A	G	-0.00873961	0.001021	0.425	0.501671	0.00144621	0.008964	1.51e-09	0.9114	1210595	44731	HDL-C	LS-BMD	3.01654e-05	36.5192
rs12928099	A	C	A	C	0.0181148	-0.014769	0.297	0.227287	0.00151748	0.009432	7.55e-33	0.12617	1237799	44731	HDL-C	LS-BMD	0.000115112	142.502
rs12931143	C	T	C	T	-0.0120075	0.003593	0.478	0.380191	0.00143819	0.00872	6.88e-17	0.68739	1206238	44731	HDL-C	LS-BMD	5.77849e-05	69.7063
rs12972156	G	C	G	C	-0.06209	-0.003103	0.147	0.118695	0.00197721	0.01322	1e-200	0.818697	1243839	44731	HDL-C	LS-BMD	0.00079219	986.136
rs12997031	A	G	A	G	-0.00809155	-0.005042	0.424	0.477884	0.00140523	0.008848	8.5e-09	0.577887	1232970	44731	HDL-C	LS-BMD	2.68908e-05	33.1564
rs12998038	T	C	T	C	0.0100034	-0.000262	0.256	0.209626	0.00160702	0.010313	4.82e-10	0.980161	1244432	44731	HDL-C	LS-BMD	3.11364e-05	38.7482
rs13066793	G	A	G	A	0.0180945	-0.018806	0.0909	0.0673827	0.00245326	0.020786	1.63e-13	0.376891	1237373	44731	HDL-C	LS-BMD	4.39629e-05	54.4008
rs13076933	G	T	G	T	-0.0132144	0.002828	0.257	0.194272	0.00158927	0.01012	9.19e-17	0.784935	1244403	44731	HDL-C	LS-BMD	5.55539e-05	69.1351
rs13107325	T	C	T	C	-0.0827466	0.027308	0.0639	0.052585	0.00277092	0.01595	6.04e-196	0.093275	1244544	44731	HDL-C	LS-BMD	0.00071603	891.768
rs13159670	A	G	A	G	-0.0117331	0.010879	0.26	0.252108	0.00160988	0.009959	3.14e-13	0.286006	1238891	44731	HDL-C	LS-BMD	4.28733e-05	53.1175
rs1316739	A	G	A	G	-0.00932367	0.003808	0.235	0.256484	0.00162722	0.010308	1.01e-08	0.718265	1240500	44731	HDL-C	LS-BMD	2.64651e-05	32.8307
rs1317840	A	C	A	C	0.0104291	0.008195	0.449	0.422991	0.00140974	0.009092	1.38e-13	0.378654	1225535	44731	HDL-C	LS-BMD	4.4655e-05	54.7287
rs13178930	G	A	G	A	-0.00855679	-0.007902	0.312	0.268974	0.00150263	0.009519	1.24e-08	0.417507	1243641	44731	HDL-C	LS-BMD	2.60742e-05	32.4278
rs1324693	G	A	G	A	0.0099902	0.002901	0.383	0.315593	0.00142305	0.008974	2.21e-12	0.752236	1243708	44731	HDL-C	LS-BMD	3.96253e-05	49.2842
rs13379043	C	T	C	T	0.0187991	0.002861	0.271	0.354415	0.00155787	0.009872	1.57e-33	0.777111	1235037	44731	HDL-C	LS-BMD	0.000117891	145.617
rs13389219	T	C	T	C	0.0290173	-0.009833	0.4	0.398409	0.00140455	0.009019	8.02e-95	0.285174	1241815	44731	HDL-C	LS-BMD	0.000343584	426.814
rs138354839	A	C	A	C	-0.0623005	0.001448	0.0112	0.012172	0.00810901	0.042034	1.56e-14	0.973054	1010434	44731	HDL-C	LS-BMD	5.84136e-05	59.0264
rs140201358	G	C	G	C	-0.0586188	-0.029693	0.0131	0.008592	0.00613164	0.044284	1.18e-21	0.511023	1224836	44731	HDL-C	LS-BMD	7.46123e-05	91.3945
rs140664623	T	G	T	G	0.0276178	0.004714	0.0246	0.0163087	0.00464329	0.029288	2.72e-09	0.875064	1239057	44731	HDL-C	LS-BMD	2.85511e-05	35.3774
rs1412234	C	T	C	T	-0.0125588	0.00628	0.32	0.274781	0.00148344	0.009451	2.54e-17	0.516338	1243582	44731	HDL-C	LS-BMD	5.76311e-05	71.673
rs141239468	T	C	T	C	0.0269093	0.009346	0.029	0.0211615	0.00432551	0.026676	4.94e-10	0.732219	1237303	44731	HDL-C	LS-BMD	3.12781e-05	38.7016
rs1425485	T	C	T	C	0.0185608	-0.017919	0.228	0.321161	0.00164077	0.010311	1.14e-29	0.08965	1244539	44731	HDL-C	LS-BMD	0.000102812	127.967
rs142638686	T	C	T	C	0.083334	-0.01138	0.012	0.014638	0.00637722	0.039258	5.05e-39	0.777101	1235584	44731	HDL-C	LS-BMD	0.000138181	170.758
rs1438588	A	G	A	G	0.0117196	0.004624	0.367	0.336197	0.00143526	0.009106	3.2e-16	0.619951	1238213	44731	HDL-C	LS-BMD	5.3845e-05	66.6751
rs144164168	T	C	T	C	-0.0468036	0.007114	0.0209	0.0148767	0.00496074	0.02965	3.92e-21	0.814726	1239031	44731	HDL-C	LS-BMD	7.18377e-05	89.0153
rs145904381	C	T	C	T	0.0508605	0.043168	0.0125	0.00819411	0.00641839	0.034322	2.3e-15	0.219294	1232870	44731	HDL-C	LS-BMD	5.09295e-05	62.7926
rs147034752	C	T	C	T	0.0699986	0.022089	0.0323	0.0245823	0.00395336	0.025825	3.76e-70	0.403501	1239903	44731	HDL-C	LS-BMD	0.000252783	313.506
rs147627829	A	G	A	G	-0.0465573	0.041878	0.0357	0.0259348	0.00385967	0.023132	1.67e-33	0.077042	1233228	44731	HDL-C	LS-BMD	0.000117972	145.504
rs149011298	C	A	C	A	0.0599953	-0.014632	0.0138	0.0118536	0.00712332	0.04234	3.69e-17	0.735737	1049456	44731	HDL-C	LS-BMD	6.7589e-05	70.9363
rs1516725	T	C	T	C	-0.0300388	-0.003397	0.134	0.131504	0.00204187	0.012807	5.45e-49	0.795608	1243712	44731	HDL-C	LS-BMD	0.000173986	216.425
rs1534696	C	A	C	A	-0.0158296	0.005402	0.448	0.422037	0.00141952	0.00898	7.05e-29	0.555379	1220863	44731	HDL-C	LS-BMD	0.000101846	124.353
rs154255	C	T	C	T	0.0101966	-0.007552	0.447	0.534606	0.00137997	0.008822	1.48e-13	0.403129	1244522	44731	HDL-C	LS-BMD	4.38682e-05	54.5973
rs1601933	T	C	T	C	-0.0733168	0.010748	0.464	0.373667	0.00145061	0.008887	1e-200	0.237508	1195552	44731	HDL-C	LS-BMD	0.00213211	2554.49
rs1609909	G	A	G	A	0.00989028	0.002025	0.482	0.46603	0.0014027	0.008883	1.78e-12	0.823811	1235434	44731	HDL-C	LS-BMD	4.02393e-05	49.7149
rs1650527	T	C	T	C	-0.0206524	0.002717	0.228	0.307796	0.00164361	0.010225	3.28e-36	0.795255	1243682	44731	HDL-C	LS-BMD	0.000126934	157.886
rs1661052	G	A	G	A	-0.0260638	-0.026238	0.0917	0.099364	0.00245756	0.015227	2.81e-26	0.092409	1226366	44731	HDL-C	LS-BMD	9.1708e-05	112.478
rs1689797	A	C	A	C	-0.0260934	-0.006888	0.326	0.291647	0.00147195	0.009231	2.59e-70	0.466188	1243700	44731	HDL-C	LS-BMD	0.00025261	314.249
rs17049712	T	C	T	C	-0.0120282	-0.005982	0.295	0.300318	0.00151647	0.009546	2.16e-15	0.54055	1244539	44731	HDL-C	LS-BMD	5.05479e-05	62.9119
rs17166	T	C	T	C	0.0352942	0.002832	0.0256	0.0246619	0.00448773	0.02629	3.7e-15	0.916203	1238813	44731	HDL-C	LS-BMD	4.99259e-05	61.8518
rs17326656	T	G	T	G	-0.0162522	0.012333	0.231	0.202466	0.00164376	0.010194	4.73e-23	0.237347	1244544	44731	HDL-C	LS-BMD	7.85422e-05	97.7568
rs17432483	C	T	C	T	-0.0178632	0.012958	0.0611	0.0490056	0.00292584	0.018345	1.03e-09	0.490307	1243712	44731	HDL-C	LS-BMD	2.99698e-05	37.2749
rs174533	A	G	A	G	-0.0452639	0.020562	0.347	0.321877	0.00144737	0.008971	1e-200	0.024674	1243673	44731	HDL-C	LS-BMD	0.000785773	978.012
rs17585887	T	C	T	C	-0.0210868	0.012114	0.418	0.449801	0.00139129	0.008797	6.88e-52	0.178632	1244517	44731	HDL-C	LS-BMD	0.000184546	229.713
rs1767141	A	C	A	C	-0.0226049	-0.002549	0.0932	0.102228	0.00239923	0.015008	4.44e-21	0.868217	1244411	44731	HDL-C	LS-BMD	7.13291e-05	88.7689
rs17849502	T	G	T	G	-0.0178945	-0.018279	0.0476	0.035879	0.00324307	0.019891	3.43e-08	0.367699	1233311	44731	HDL-C	LS-BMD	2.46856e-05	30.4457
rs17875416	G	A	G	A	0.0302703	0.007741	0.119	0.0986476	0.0021178	0.013402	2.41e-46	0.572697	1243123	44731	HDL-C	LS-BMD	0.000164315	204.297
rs1800961	T	C	T	C	-0.133595	0.064421	0.0338	0.026094	0.00381998	0.023627	1e-200	0.007539	1236350	44731	HDL-C	LS-BMD	0.000988297	1223.09
rs187544997	G	C	G	C	-0.0649661	0.041675	0.0137	0.014638	0.00630349	0.037621	6.59e-25	0.27928	1232968	44731	HDL-C	LS-BMD	8.61434e-05	106.221
rs191809123	G	A	G	A	-0.032448	-0.024373	0.0253	0.0247414	0.00548037	0.033027	3.2e-09	0.471077	925296	44731	HDL-C	LS-BMD	3.78843e-05	35.0554
rs1949102	G	A	G	A	0.0106589	0.003437	0.264	0.225139	0.00156552	0.009928	9.86e-12	0.735248	1244543	44731	HDL-C	LS-BMD	3.72462e-05	46.3561
rs1955512	G	A	G	A	-0.0102855	-0.005922	0.429	0.40175	0.00143493	0.008956	7.61e-13	0.518406	1220538	44731	HDL-C	LS-BMD	4.2094e-05	51.3794
rs1970487	T	C	T	C	0.0100335	0.000951	0.239	0.306523	0.00182389	0.010305	3.77e-08	0.928153	1062245	44731	HDL-C	LS-BMD	2.84886e-05	30.2626
rs201440	C	T	C	T	0.00848358	0.002239	0.422	0.458473	0.00142216	0.008941	2.44e-09	0.806798	1229234	44731	HDL-C	LS-BMD	2.89477e-05	35.5845
rs2023967	A	G	A	G	-0.0169226	-0.016633	0.228	0.199761	0.00163822	0.012042	5.16e-25	0.177314	1243702	44731	HDL-C	LS-BMD	8.57899e-05	106.706
rs204474	C	T	C	T	0.0388739	0.022429	0.354	0.429117	0.00144487	0.009144	1.93e-159	0.016613	1241877	44731	HDL-C	LS-BMD	0.000582542	723.866
rs2070512	C	A	C	A	-0.036325	0.001163	0.205	0.275975	0.00170617	0.012811	1.39e-100	0.929304	1238203	44731	HDL-C	LS-BMD	0.000365945	453.279
rs2071659	G	A	G	A	0.0113763	0.002981	0.141	0.21957	0.00198913	0.012018	1.07e-08	0.808611	1238792	44731	HDL-C	LS-BMD	2.64038e-05	32.7096
rs2107745	G	A	G	A	-0.0104681	0.002778	0.198	0.207876	0.00175021	0.010818	2.22e-09	0.801956	1237318	44731	HDL-C	LS-BMD	2.89109e-05	35.7729
rs2111485	A	G	A	G	0.0090698	-0.006586	0.391	0.502466	0.00140671	0.009003	1.14e-10	0.474958	1243959	44731	HDL-C	LS-BMD	3.34169e-05	41.5705
rs2113260	T	C	T	C	0.011127	-0.010023	0.316	0.325855	0.00151874	0.009484	2.36e-13	0.302017	1226365	44731	HDL-C	LS-BMD	4.37674e-05	53.677
rs2120710	G	A	G	A	0.00935095	0.001547	0.338	0.330788	0.00147696	0.00932	2.43e-10	0.871209	1233040	44731	HDL-C	LS-BMD	3.25074e-05	40.0842
rs2152961	C	A	C	A	0.00813113	-0.006975	0.456	0.506603	0.00147897	0.008964	3.84e-08	0.447261	1191245	44731	HDL-C	LS-BMD	2.5373e-05	30.2261
rs2167750	T	C	T	C	-0.0190136	0.00671	0.464	0.508194	0.00137788	0.00869	2.58e-43	0.450782	1244542	44731	HDL-C	LS-BMD	0.000152978	190.417
rs2218584	C	T	C	T	0.011805	-0.002903	0.422	0.452267	0.00140199	0.008798	3.76e-17	0.747272	1241011	44731	HDL-C	LS-BMD	5.7127e-05	70.8992
rs2229741	T	C	T	C	-0.00932914	-0.000971	0.423	0.493477	0.00138986	0.008571	1.92e-11	0.911519	1241915	44731	HDL-C	LS-BMD	3.62772e-05	45.0547
rs2236263	A	T	A	T	0.0119324	-0.000663	0.309	0.313445	0.0014901	0.009496	1.17e-15	0.945653	1243688	44731	HDL-C	LS-BMD	5.15574e-05	64.1245
rs2240921	T	C	T	C	0.0262069	0.00824	0.116	0.141766	0.00215283	0.012988	4.32e-34	0.534027	1244349	44731	HDL-C	LS-BMD	0.000119074	148.187
rs2243486	T	C	T	C	0.00772588	-0.002051	0.441	0.477566	0.00141439	0.008928	4.7e-08	0.821835	1212586	44731	HDL-C	LS-BMD	2.46056e-05	29.8371
rs2243616	G	T	G	T	0.0124677	-0.001356	0.348	0.322753	0.00147148	0.00943	2.39e-17	0.887907	1210169	44731	HDL-C	LS-BMD	5.93188e-05	71.7899
rs2254069	A	G	A	G	-0.0167006	0.018016	0.117	0.177327	0.00211643	0.013214	3e-15	0.182985	1243600	44731	HDL-C	LS-BMD	5.00673e-05	62.2667
rs2271577	G	A	G	A	0.0104938	0.003828	0.173	0.165792	0.00185955	0.011585	1.67e-08	0.746022	1215050	44731	HDL-C	LS-BMD	2.62086e-05	31.8456
rs2290846	A	G	A	G	-0.0105927	0.004782	0.277	0.231822	0.00154171	0.009454	6.39e-12	0.620026	1244541	44731	HDL-C	LS-BMD	3.793e-05	47.2071
rs2297409	A	G	A	G	-0.034245	0.006778	0.189	0.224503	0.00175565	0.010996	9.84e-85	0.547179	1244543	44731	HDL-C	LS-BMD	0.000305616	380.468
rs2305637	T	C	T	C	-0.0200748	-0.018806	0.172	0.153779	0.0018464	0.011553	1.56e-27	0.110563	1222247	44731	HDL-C	LS-BMD	9.67052e-05	118.209
rs2307111	C	T	C	T	0.0161161	-0.006261	0.394	0.485839	0.00141122	0.008677	3.32e-30	0.479338	1244543	44731	HDL-C	LS-BMD	0.000104779	130.416
rs235314	C	T	C	T	0.0176913	-0.000554	0.477	0.508831	0.00139501	0.008483	7.46e-37	0.948911	1233904	44731	HDL-C	LS-BMD	0.000130325	160.829
rs2364482	G	T	G	T	0.0114597	0.004454	0.19	0.163803	0.00176721	0.01128	8.9e-11	0.6998	1230932	44731	HDL-C	LS-BMD	3.41603e-05	42.0503
rs2389763	T	C	T	C	0.00992181	-0.006345	0.408	0.465712	0.0014099	0.008938	1.96e-12	0.488082	1236385	44731	HDL-C	LS-BMD	4.00529e-05	49.5227
rs2455850	A	C	A	C	-0.0136177	-0.001379	0.316	0.337072	0.00151429	0.009533	2.41e-19	0.887662	1212408	44731	HDL-C	LS-BMD	6.66978e-05	80.8702
rs2494747	G	T	G	T	0.0260436	-0.010803	0.385	0.487908	0.00148633	0.00915	9.72e-69	0.248865	1188984	44731	HDL-C	LS-BMD	0.000258157	307.023
rs2519093	T	C	T	C	0.0169995	-0.016701	0.187	0.171997	0.00174306	0.011267	1.8e-22	0.146202	1243694	44731	HDL-C	LS-BMD	7.64717e-05	95.1145
rs2534600	A	C	A	C	-0.0115486	-0.011233	0.417	0.414956	0.00143301	0.008873	7.69e-16	0.216309	1228416	44731	HDL-C	LS-BMD	5.28679e-05	64.9471
rs2540949	T	A	T	A	0.0164761	-0.001258	0.383	0.371917	0.00142071	0.008984	4.26e-31	0.891173	1243669	44731	HDL-C	LS-BMD	0.00010813	134.492
rs2571037	G	A	G	A	-0.00910183	-0.003169	0.335	0.403421	0.00146747	0.009288	5.56e-10	0.73902	1244493	44731	HDL-C	LS-BMD	3.0911e-05	38.4697
rs25863	A	G	A	G	0.00940067	-0.011272	0.45	0.42315	0.00138179	0.008777	1.02e-11	0.209704	1244507	44731	HDL-C	LS-BMD	3.71895e-05	46.2842
rs2613496	T	C	T	C	0.0141294	-0.008331	0.184	0.181862	0.0017951	0.011735	3.52e-15	0.486501	1244518	44731	HDL-C	LS-BMD	4.97791e-05	61.954
rs2642438	A	G	A	G	-0.0271768	0.006785	0.294	0.254893	0.00151587	0.009313	7.11e-72	0.47514	1231282	44731	HDL-C	LS-BMD	0.000260977	321.419
rs267738	G	T	G	T	0.0223838	-0.002586	0.213	0.152426	0.00168682	0.010576	3.46e-40	0.810588	1243711	44731	HDL-C	LS-BMD	0.000141563	176.088
rs2700908	C	T	C	T	-0.0126261	0.008134	0.386	0.352824	0.001418	0.008886	5.38e-19	0.371337	1238214	44731	HDL-C	LS-BMD	6.40269e-05	79.284
rs2720301	C	T	C	T	-0.00887831	0.010222	0.325	0.31615	0.0015174	0.009404	4.89e-09	0.288418	1226351	44731	HDL-C	LS-BMD	2.79147e-05	34.2342
rs275182	G	A	G	A	0.0146602	0.004923	0.167	0.298329	0.00186648	0.013034	4.01e-15	0.712248	1243710	44731	HDL-C	LS-BMD	4.96012e-05	61.6925
rs2792751	T	C	T	C	0.0306446	-0.006615	0.281	0.242164	0.00151917	0.00946	1.73e-90	0.493073	1243712	44731	HDL-C	LS-BMD	0.000327064	406.906
rs2806364	C	G	C	G	-0.010957	-0.009267	0.182	0.1786	0.00181306	0.011322	1.51e-09	0.42407	1244545	44731	HDL-C	LS-BMD	2.93451e-05	36.5223
rs28362673	A	G	A	G	-0.0467615	-0.034574	0.0283	0.013922	0.0045331	0.037455	5.99e-25	0.367309	1139352	44731	HDL-C	LS-BMD	9.33873e-05	106.411
rs2845885	C	T	C	T	-0.0406094	0.009358	0.0569	0.113683	0.00299188	0.020007	5.77e-42	0.646619	1230370	44731	HDL-C	LS-BMD	0.000149715	184.232
rs28535178	C	G	C	G	-0.0138453	-0.003215	0.176	0.257995	0.0018185	0.011346	2.67e-14	0.782002	1243684	44731	HDL-C	LS-BMD	4.66066e-05	57.9665
rs28650790	T	C	T	C	-0.0302227	-0.013418	0.18	0.181782	0.00178037	0.011079	1.25e-64	0.236863	1244517	44731	HDL-C	LS-BMD	0.000231497	288.168
rs2925979	T	C	T	C	-0.0347222	0.015091	0.301	0.298886	0.00149747	0.009481	6.12e-119	0.120049	1238208	44731	HDL-C	LS-BMD	0.000434026	537.647
rs2941657	A	G	A	G	0.0105831	0.00589	0.469	0.546778	0.00139657	0.008695	3.51e-14	0.508227	1239003	44731	HDL-C	LS-BMD	4.63455e-05	57.4248
rs2943645	C	T	C	T	0.0372461	-0.016654	0.364	0.320366	0.0014305	0.009145	1.88e-149	0.075319	1243616	44731	HDL-C	LS-BMD	0.000544832	677.931
rs2954038	C	A	C	A	-0.0425786	-0.002482	0.303	0.264837	0.00150519	0.009572	4.87e-176	0.800048	1240972	44731	HDL-C	LS-BMD	0.000644404	800.202
rs3032059	A	T	A	T	0.0103778	-0.007541	0.197	0.234049	0.00180267	0.011213	8.57e-09	0.511324	1210885	44731	HDL-C	LS-BMD	2.73693e-05	33.1419
rs34246353	C	T	C	T	-0.0249181	-0.016518	0.0931	0.13206	0.00235384	0.014677	3.46e-26	0.271698	1244535	44731	HDL-C	LS-BMD	9.00388e-05	112.066
rs34409228	T	C	T	C	0.0282762	-0.003692	0.126	0.0953858	0.00210412	0.013134	3.6e-41	0.783662	1232019	44731	HDL-C	LS-BMD	0.000146562	180.593
rs34931250	T	C	T	C	-0.0502261	-0.025251	0.0595	0.040334	0.0029695	0.018227	3.55e-64	0.174424	1231605	44731	HDL-C	LS-BMD	0.000232231	286.083
rs35137994	T	C	T	C	0.0439765	-0.005102	0.0579	0.059825	0.00297353	0.01873	1.72e-49	0.789453	1238227	44731	HDL-C	LS-BMD	0.000176612	218.724
rs35374654	T	A	T	A	0.020508	-0.009408	0.226	0.206444	0.00172162	0.010738	1.02e-32	0.392151	1216701	44731	HDL-C	LS-BMD	0.00011661	141.896
rs35540156	G	A	G	A	0.00951104	0.005643	0.476	0.409785	0.00137685	0.008692	4.92e-12	0.526072	1244542	44731	HDL-C	LS-BMD	3.83404e-05	47.718
rs35562691	C	G	C	G	-0.015051	-0.004625	0.103	0.134527	0.0022633	0.014287	2.93e-11	0.751887	1244406	44731	HDL-C	LS-BMD	3.5536e-05	44.2228
rs35662434	G	A	G	A	0.0151227	-0.02085	0.221	0.204932	0.00173239	0.016392	2.56e-18	0.214117	1192686	44731	HDL-C	LS-BMD	6.38871e-05	76.202
rs357409	C	T	C	T	0.0102738	0.003119	0.368	0.445028	0.00150845	0.009137	9.7e-12	0.738841	1195825	44731	HDL-C	LS-BMD	3.87897e-05	46.3874
rs36182990	A	G	A	G	0.0103092	-0.004478	0.269	0.213286	0.00155746	0.009831	3.61e-11	0.656409	1244533	44731	HDL-C	LS-BMD	3.52042e-05	43.8143
rs3732356	G	T	G	T	0.0300666	-0.007763	0.0679	0.099284	0.00277828	0.017859	2.71e-27	0.670052	1241787	44731	HDL-C	LS-BMD	9.43037e-05	117.116
rs3739020	G	T	G	T	0.01843	-0.003052	0.216	0.309387	0.00174024	0.0125	3.3e-26	0.811504	1181105	44731	HDL-C	LS-BMD	9.49517e-05	112.158
rs3747973	A	G	A	G	-0.0156362	0.014133	0.412	0.466826	0.00141729	0.008882	2.66e-28	0.120135	1232009	44731	HDL-C	LS-BMD	9.87844e-05	121.715
rs3751705	C	T	C	T	-0.0316934	0.001504	0.0252	0.065871	0.00471264	0.028057	1.75e-11	0.958068	1228389	44731	HDL-C	LS-BMD	3.68177e-05	45.2281
rs3754749	G	A	G	A	0.0132228	0.003274	0.171	0.197216	0.00183726	0.011332	6.15e-13	0.777786	1244425	44731	HDL-C	LS-BMD	4.16216e-05	51.797
rs3768321	T	G	T	G	-0.0443841	0.03093	0.193	0.146539	0.00177404	0.011077	3.83e-138	0.006404	1244479	44731	HDL-C	LS-BMD	0.000502715	625.932
rs3789112	T	C	T	C	-0.00942658	0.008761	0.292	0.275179	0.00151565	0.009561	4.99e-10	0.37082	1244511	44731	HDL-C	LS-BMD	3.10812e-05	38.6821
rs3803800	A	G	A	G	-0.0189566	-0.006732	0.217	0.296977	0.00166775	0.010438	6.14e-30	0.527301	1243489	44731	HDL-C	LS-BMD	0.00010389	129.199
rs3808460	T	C	T	C	-0.0325051	-0.001282	0.426	0.352029	0.00139391	0.00883	2.82e-120	0.887249	1244543	44731	HDL-C	LS-BMD	0.000436751	543.792
rs3814883	T	C	T	C	-0.0127004	-0.010822	0.469	0.43747	0.00141221	0.008664	2.4e-19	0.220788	1228978	44731	HDL-C	LS-BMD	6.58057e-05	80.879
rs3825667	T	A	T	A	-0.0152946	0.001653	0.195	0.232776	0.00174577	0.010981	1.94e-18	0.883136	1243568	44731	HDL-C	LS-BMD	6.17171e-05	76.7541
rs3858776	T	C	T	C	-0.00914065	-0.002167	0.335	0.318934	0.00146855	0.00928	4.84e-10	0.819597	1244535	44731	HDL-C	LS-BMD	3.11283e-05	38.7415
rs3859113	C	T	C	T	0.0495434	-0.011937	0.0637	0.062768	0.00288711	0.021681	5.27e-66	0.589423	1228782	44731	HDL-C	LS-BMD	0.000239589	294.472
rs386000	C	G	C	G	0.0525633	0.018678	0.223	0.258632	0.00171253	0.01212	1e-200	0.132266	1109196	44731	HDL-C	LS-BMD	0.000848617	942.081
rs3862948	A	C	A	C	-0.012452	0.004697	0.234	0.264041	0.00163363	0.010515	2.49e-14	0.662661	1244532	44731	HDL-C	LS-BMD	4.66815e-05	58.0992
rs3900595	G	T	G	T	0.0205401	-0.003581	0.123	0.131822	0.00211429	0.013732	2.61e-22	0.798963	1243706	44731	HDL-C	LS-BMD	7.58796e-05	94.379
rs400351	G	C	G	C	-0.0504378	-0.035434	0.0263	0.0206046	0.00432483	0.027258	1.98e-31	0.204207	1239073	44731	HDL-C	LS-BMD	0.000109756	136.011
rs41272086	A	G	A	G	-0.0576994	-0.017979	0.101	0.0743835	0.00228606	0.014622	1.47e-140	0.229796	1244479	44731	HDL-C	LS-BMD	0.000511632	637.04
rs4149310	T	A	T	A	0.0619748	-0.02785	0.156	0.27502	0.00191343	0.013048	1e-200	0.036426	1234072	44731	HDL-C	LS-BMD	0.000849367	1049.07
rs42125	G	A	G	A	-0.045477	-0.034397	0.0204	0.0371519	0.00553833	0.036445	2.19e-16	0.356643	1194493	44731	HDL-C	LS-BMD	5.6444e-05	67.4257
rs4282116	A	C	A	C	-0.00965998	-0.00154	0.199	0.222832	0.00173878	0.010734	2.77e-08	0.888537	1219979	44731	HDL-C	LS-BMD	2.52988e-05	30.8647
rs4375701	T	C	T	C	0.0139238	0.004472	0.486	0.46245	0.00139536	0.008867	1.89e-23	0.622375	1232096	44731	HDL-C	LS-BMD	8.08097e-05	99.5732
rs4418728	T	G	T	G	0.0194771	0.005565	0.451	0.477407	0.00138768	0.008805	9.42e-45	0.537069	1232800	44731	HDL-C	LS-BMD	0.000159775	197.001
rs45551238	T	C	T	C	0.0404518	-0.02534	0.0111	0.004057	0.00689607	0.0632	4.47e-09	0.694306	1228551	44731	HDL-C	LS-BMD	2.8007e-05	34.409
rs4631704	C	T	C	T	-0.050046	-0.007519	0.396	0.497056	0.00142019	0.00903	1e-200	0.416086	1231126	44731	HDL-C	LS-BMD	0.00100764	1241.78
rs4644730	G	T	G	T	-0.00888711	0.003242	0.247	0.225298	0.0015933	0.010216	2.44e-08	0.75663	1244539	44731	HDL-C	LS-BMD	2.49981e-05	31.1118
rs4656984	T	C	T	C	-0.0103285	0.011351	0.39	0.311456	0.00145299	0.008978	1.17e-12	0.216888	1231982	44731	HDL-C	LS-BMD	4.10135e-05	50.5299
rs4702	G	A	G	A	-0.0080258	0.005713	0.449	0.409308	0.00140855	0.009186	1.21e-08	0.542133	1217709	44731	HDL-C	LS-BMD	2.6661e-05	32.4662
rs4730222	C	G	C	G	0.0142388	-0.004813	0.2	0.172951	0.00173811	0.010851	2.57e-16	0.664876	1238942	44731	HDL-C	LS-BMD	5.41649e-05	67.1107
rs4741016	C	T	C	T	-0.0144567	0.015773	0.23	0.309547	0.00164534	0.0105	1.54e-18	0.142323	1232018	44731	HDL-C	LS-BMD	6.26589e-05	77.2016
rs4775033	T	A	T	A	-0.0394506	0.003011	0.121	0.143039	0.00212592	0.012993	7.17e-77	0.820927	1243934	44731	HDL-C	LS-BMD	0.000276755	344.36
rs4795412	T	C	T	C	-0.0105994	-0.002415	0.383	0.363484	0.00141623	0.009071	7.2e-14	0.794894	1243682	44731	HDL-C	LS-BMD	4.50366e-05	56.0137
rs4804101	T	G	T	G	-0.0132598	0.004662	0.438	0.385044	0.00140172	0.008766	3.09e-21	0.603489	1232114	44731	HDL-C	LS-BMD	7.26221e-05	89.4851
rs4805881	A	C	A	C	-0.019606	0.007931	0.334	0.356245	0.00146141	0.009279	4.89e-41	0.40383	1236164	44731	HDL-C	LS-BMD	0.000145578	179.984
rs4818226	A	G	A	G	0.0110549	0.000281	0.323	0.278839	0.00147968	0.009322	7.95e-14	0.976466	1233899	44731	HDL-C	LS-BMD	4.5235e-05	55.8179
rs4820325	G	A	G	A	0.0196419	-0.010295	0.418	0.433174	0.00141272	0.010597	6.02e-44	0.342683	1231178	44731	HDL-C	LS-BMD	0.000156988	193.31
rs4823006	G	A	G	A	0.00906997	-0.000837	0.442	0.450438	0.00138083	0.009024	5.08e-11	0.927536	1241080	44731	HDL-C	LS-BMD	3.47629e-05	43.145
rs4847419	T	A	T	A	0.0258976	0.00178	0.362	0.415911	0.00144843	0.009182	1.7e-71	0.849783	1230391	44731	HDL-C	LS-BMD	0.000259757	319.686
rs4851057	T	C	T	C	-0.0113803	-0.006352	0.123	0.0969769	0.00207812	0.013233	4.34e-08	0.639194	1244545	44731	HDL-C	LS-BMD	2.4096e-05	29.9892
rs4851250	C	T	C	T	0.0147729	3e-06	0.172	0.174145	0.00182499	0.011467	5.74e-16	0.999817	1244436	44731	HDL-C	LS-BMD	5.2652e-05	65.5254
rs4875043	C	A	C	A	-0.00956366	-0.002858	0.21	0.220764	0.00173912	0.011352	3.82e-08	0.80579	1231907	44731	HDL-C	LS-BMD	2.45471e-05	30.2405
rs4900459	T	C	T	C	0.010528	-0.002118	0.164	0.157279	0.00189874	0.011965	2.94e-08	0.862746	1238209	44731	HDL-C	LS-BMD	2.48288e-05	30.744
rs4916497	T	C	T	C	-0.0107816	0.003038	0.284	0.329833	0.0015386	0.009675	2.43e-12	0.75824	1233912	44731	HDL-C	LS-BMD	3.97936e-05	49.1037
rs523288	T	A	T	A	-0.0184174	0.006499	0.238	0.248767	0.00164118	0.012288	3.18e-29	0.605512	1214223	44731	HDL-C	LS-BMD	0.000103705	125.934
rs548824	C	T	C	T	0.0135983	0.010564	0.164	0.153302	0.00187108	0.011542	3.66e-13	0.371398	1244543	44731	HDL-C	LS-BMD	4.24381e-05	52.8182
rs549058	T	G	T	G	0.0182085	-0.018355	0.125	0.130072	0.00208492	0.013125	2.47e-18	0.171975	1244538	44731	HDL-C	LS-BMD	6.12823e-05	76.2727
rs553427	C	T	C	T	-0.0171565	-0.004559	0.473	0.395625	0.00139696	0.008678	1.14e-34	0.607935	1241080	44731	HDL-C	LS-BMD	0.000121517	150.83
rs55665473	A	G	A	G	0.0262865	0.007247	0.239	0.21957	0.00161043	0.010164	6.81e-60	0.486234	1244480	44731	HDL-C	LS-BMD	0.000214043	266.429
rs55707100	T	C	T	C	-0.101589	-0.006531	0.0264	0.019173	0.00430332	0.025748	3.26e-123	0.803635	1239884	44731	HDL-C	LS-BMD	0.000449273	557.295
rs55747707	A	G	A	G	0.0381472	0.001241	0.196	0.166428	0.00174595	0.011028	7.95e-106	0.912468	1238411	44731	HDL-C	LS-BMD	0.000385327	477.376
rs55775305	G	C	G	C	-0.0126192	0.002153	0.17	0.123866	0.00186465	0.011495	1.31e-11	0.854833	1238792	44731	HDL-C	LS-BMD	3.69704e-05	45.8003
rs56304923	C	T	C	T	0.00975366	0.002132	0.189	0.222991	0.0017658	0.010991	3.32e-08	0.849755	1244467	44731	HDL-C	LS-BMD	2.45165e-05	30.5107
rs56332871	A	C	A	C	0.0111343	0.012911	0.27	0.300636	0.00155996	0.009708	9.5e-13	0.193956	1238071	44731	HDL-C	LS-BMD	4.11467e-05	50.9446
rs57817879	C	G	C	G	-0.0124395	-0.011979	0.177	0.225537	0.00181243	0.011395	6.72e-12	0.304537	1241917	44731	HDL-C	LS-BMD	3.79293e-05	47.1067
rs59510635	A	G	A	G	0.00812315	0.005815	0.384	0.350199	0.00141348	0.008983	9.09e-09	0.527298	1244498	44731	HDL-C	LS-BMD	2.65377e-05	33.027
rs60570301	A	G	A	G	0.0159804	-0.01097	0.121	0.105251	0.00216584	0.013599	1.6e-13	0.430797	1239623	44731	HDL-C	LS-BMD	4.39151e-05	54.4405
rs6060086	C	G	C	G	0.014739	-0.002871	0.161	0.182737	0.00188956	0.012002	6.18e-15	0.815297	1243711	44731	HDL-C	LS-BMD	4.89186e-05	60.8435
rs6141564	G	A	G	A	-0.0122444	-0.000227	0.135	0.162371	0.00204463	0.012752	2.12e-09	0.986112	1241058	44731	HDL-C	LS-BMD	2.88962e-05	35.8629
rs61731455	G	A	G	A	0.0113769	-0.010875	0.189	0.156404	0.001768	0.010855	1.24e-10	0.326038	1240488	44731	HDL-C	LS-BMD	3.33792e-05	41.4078
rs61941677	G	C	G	C	-0.0616162	-0.011408	0.13	0.100318	0.00210707	0.013361	5.58e-188	0.404348	1234170	44731	HDL-C	LS-BMD	0.000692398	855.128
rs62037364	A	G	A	G	-0.00983002	0.001996	0.406	0.347892	0.00141968	0.009397	4.39e-12	0.835062	1230672	44731	HDL-C	LS-BMD	3.89555e-05	47.9432
rs620982	C	T	C	T	0.00860377	0.006222	0.46	0.471201	0.00138019	0.00874	4.55e-10	0.486873	1244526	44731	HDL-C	LS-BMD	3.12236e-05	38.8597
rs62117206	C	G	C	G	0.04225	-0.016186	0.0648	0.0750994	0.00285736	0.017795	1.79e-49	0.374354	1241222	44731	HDL-C	LS-BMD	0.000176115	218.637
rs62194890	G	A	G	A	0.0170158	-0.005716	0.0672	0.0521877	0.00279631	0.01727	1.16e-09	0.746496	1243947	44731	HDL-C	LS-BMD	2.97659e-05	37.0283
rs62328321	C	T	C	T	-0.0105435	0.008499	0.371	0.419889	0.00142418	0.008957	1.33e-13	0.354041	1241852	44731	HDL-C	LS-BMD	4.41317e-05	54.8074
rs62329754	A	G	A	G	-0.0131662	0.016011	0.0972	0.077327	0.00230563	0.01494	1.13e-08	0.295246	1244520	44731	HDL-C	LS-BMD	2.62016e-05	32.6093
rs62490267	C	T	C	T	-0.00847363	0.003204	0.304	0.245346	0.00153763	0.009677	3.57e-08	0.746433	1229115	44731	HDL-C	LS-BMD	2.47077e-05	30.3693
rs62543565	C	A	C	A	-0.0105497	0.003021	0.363	0.444869	0.00143746	0.009146	2.15e-13	0.74703	1232092	44731	HDL-C	LS-BMD	4.37146e-05	53.8627
rs62544382	G	T	G	T	-0.00863868	0.009509	0.432	0.501193	0.00142367	0.009012	1.3e-09	0.302711	1226363	44731	HDL-C	LS-BMD	3.00223e-05	36.8193
rs635703	T	A	T	A	0.00967233	-0.01034	0.269	0.312251	0.00156168	0.009839	5.88e-10	0.304705	1233908	44731	HDL-C	LS-BMD	3.10872e-05	38.3599
rs6460894	C	T	C	T	-0.0108081	0.011817	0.328	0.323628	0.00148633	0.009243	3.55e-13	0.211762	1239011	44731	HDL-C	LS-BMD	4.26751e-05	52.8771
rs646776	C	T	C	T	0.0346789	0.028633	0.22	0.223946	0.00165086	0.010633	5.71e-98	0.008314	1244544	44731	HDL-C	LS-BMD	0.000354443	441.275
rs6506032	A	G	A	G	0.0217664	0.002741	0.0734	0.107955	0.00261925	0.016493	9.56e-17	0.871042	1243709	44731	HDL-C	LS-BMD	5.55234e-05	69.0587
rs6507945	A	C	A	C	-0.035844	0.009655	0.445	0.428401	0.00139072	0.008776	1.75e-146	0.282555	1243710	44731	HDL-C	LS-BMD	0.000533829	664.283
rs6509611	T	A	T	A	-0.0130015	0.007525	0.272	0.377168	0.00154819	0.009816	4.55e-17	0.454036	1244530	44731	HDL-C	LS-BMD	5.66642e-05	70.5241
rs6542680	C	T	C	T	0.0226427	-0.010274	0.192	0.243675	0.00177231	0.011559	2.24e-37	0.385347	1216641	44731	HDL-C	LS-BMD	0.000134139	163.221
rs6543664	T	C	T	C	0.0112645	-0.003644	0.163	0.171838	0.00188241	0.011858	2.18e-09	0.764095	1241883	44731	HDL-C	LS-BMD	2.88338e-05	35.8092
rs6589563	A	G	A	G	-0.0832445	0.005004	0.0794	0.104455	0.00253565	0.016026	1e-200	0.760416	1243711	44731	HDL-C	LS-BMD	0.000865838	1077.78
rs6675366	C	T	C	T	-0.0218051	0.018472	0.0401	0.101193	0.00354887	0.022805	8.03e-10	0.428894	1239082	44731	HDL-C	LS-BMD	3.04665e-05	37.7516
rs6700896	T	C	T	C	0.00922409	-0.005905	0.388	0.441289	0.00141503	0.009195	7.09e-11	0.530523	1241911	44731	HDL-C	LS-BMD	3.42145e-05	42.4928
rs6710091	G	C	G	C	0.0158945	-0.005131	0.351	0.307955	0.00145766	0.009215	1.1e-27	0.586588	1238792	44731	HDL-C	LS-BMD	9.59713e-05	118.9
rs673335	C	T	C	T	-0.0299251	0.026659	0.174	0.218138	0.0018127	0.011621	3.18e-61	0.025077	1243682	44731	HDL-C	LS-BMD	0.000219086	272.533
rs6762415	T	G	T	G	0.00776989	-0.007878	0.48	0.461496	0.00138617	0.008746	2.08e-08	0.379013	1244399	44731	HDL-C	LS-BMD	2.5248e-05	31.4193
rs6825004	G	C	G	C	-0.00859675	0.01538	0.299	0.291567	0.00152602	0.018203	1.77e-08	0.407562	1215055	44731	HDL-C	LS-BMD	2.61181e-05	31.7357
rs686030	C	A	C	A	-0.0496185	-0.009419	0.142	0.1179	0.00196943	0.01252	4.62e-140	0.460855	1244429	44731	HDL-C	LS-BMD	0.000509817	634.754
rs6882591	A	G	A	G	0.0165661	0.012884	0.147	0.181146	0.00196558	0.012367	3.51e-17	0.308918	1243705	44731	HDL-C	LS-BMD	5.71106e-05	71.0327
rs703966	A	G	A	G	0.01183	-0.004518	0.418	0.361575	0.00140175	0.008829	3.19e-17	0.617293	1238791	44731	HDL-C	LS-BMD	5.74917e-05	71.2242
rs705379	A	G	A	G	-0.0102792	0.009979	0.464	0.422753	0.00140992	0.008805	3.09e-13	0.266548	1238888	44731	HDL-C	LS-BMD	4.29021e-05	53.1531
rs7107356	G	A	G	A	0.0120413	0.012289	0.496	0.476134	0.00139808	0.008904	7.13e-18	0.177682	1241901	44731	HDL-C	LS-BMD	5.97269e-05	74.1792
rs7127524	A	G	A	G	0.00771629	0.00201	0.459	0.49101	0.00139158	0.008967	2.94e-08	0.826089	1233880	44731	HDL-C	LS-BMD	2.49182e-05	30.7468
rs7165301	C	T	C	T	-0.0567554	0.000773	0.165	0.151551	0.0018615	0.011721	1e-200	0.948431	1243949	44731	HDL-C	LS-BMD	0.000746726	929.582
rs7170463	G	A	G	A	0.013358	-0.010017	0.312	0.293874	0.00151354	0.009509	1.09e-18	0.303526	1241734	44731	HDL-C	LS-BMD	6.27248e-05	77.8923
rs7202116	G	A	G	A	-0.0192466	0.006594	0.4	0.37327	0.00140123	0.009095	6.22e-43	0.477265	1243713	44731	HDL-C	LS-BMD	0.000151671	188.664
rs72647336	A	G	A	G	-0.0501736	-0.00747	0.0489	0.0418457	0.00341746	0.020545	8.46e-49	0.72251	1228391	44731	HDL-C	LS-BMD	0.000175441	215.547
rs72712556	A	G	A	G	0.00819914	0.009732	0.329	0.270247	0.00148039	0.009264	3.05e-08	0.304841	1231624	44731	HDL-C	LS-BMD	2.49055e-05	30.6749
rs72762705	T	C	T	C	0.0113809	-0.008693	0.199	0.197056	0.00174833	0.011058	7.54e-11	0.442625	1238207	44731	HDL-C	LS-BMD	3.42214e-05	42.3746
rs72801474	A	G	A	G	0.0257732	0.015857	0.0955	0.0594272	0.00240386	0.016086	8.06e-27	0.33566	1244360	44731	HDL-C	LS-BMD	9.23703e-05	114.952
rs72844048	A	G	A	G	-0.0427918	-0.008703	0.0165	0.0147971	0.00587717	0.033108	3.31e-13	0.797383	1232357	44731	HDL-C	LS-BMD	4.30159e-05	53.0132
rs72959041	A	G	A	G	-0.046877	0.052767	0.0523	0.0376293	0.00315962	0.020129	8.54e-50	0.010478	1238626	44731	HDL-C	LS-BMD	0.000177678	220.115
rs72964564	C	A	C	A	-0.0124089	-0.004455	0.234	0.216786	0.00163387	0.010531	3.08e-14	0.678392	1241701	44731	HDL-C	LS-BMD	4.64509e-05	57.6807
rs7298463	C	G	C	G	-0.018262	0.012178	0.171	0.240811	0.00186452	0.011648	1.19e-22	0.307206	1239758	44731	HDL-C	LS-BMD	7.73735e-05	95.9316
rs73119306	G	A	G	A	0.0274664	-0.004745	0.249	0.196977	0.00160299	0.010375	8.21e-66	0.655148	1240485	44731	HDL-C	LS-BMD	0.000236618	293.59
rs7320982	C	T	C	T	-0.00953965	0.008701	0.237	0.208115	0.0016548	0.01024	8.17e-09	0.406622	1241913	44731	HDL-C	LS-BMD	2.67591e-05	33.2333
rs73216701	G	A	G	A	0.00881347	0.000471	0.432	0.452347	0.00138951	0.00885	2.26e-10	0.958544	1244538	44731	HDL-C	LS-BMD	3.23257e-05	40.2318
rs73243877	G	A	G	A	-0.021443	0.022269	0.163	0.126173	0.0018514	0.011758	5.08e-31	0.06436	1243572	44731	HDL-C	LS-BMD	0.000107858	134.144
rs73455693	A	G	A	G	0.0212853	0.01901	0.0384	0.0409706	0.00365751	0.02355	5.9e-09	0.430499	1239040	44731	HDL-C	LS-BMD	2.73333e-05	33.8679
rs7350481	T	C	T	C	-0.0921932	-0.017791	0.0656	0.092045	0.00276575	0.017444	1e-200	0.319207	1243686	44731	HDL-C	LS-BMD	0.000892634	1111.15
rs73592285	C	T	C	T	0.0736395	-0.030177	0.0335	0.0698488	0.00386362	0.02534	5.46e-81	0.244784	1238803	44731	HDL-C	LS-BMD	0.000293159	363.272
rs73597578	T	C	T	C	0.0685063	0.004804	0.104	0.122116	0.0022649	0.01419	1e-200	0.740029	1244482	44731	HDL-C	LS-BMD	0.000734607	914.876
rs7359854	T	C	T	C	0.00972077	-0.002698	0.256	0.328083	0.00158434	0.010003	8.49e-10	0.792211	1243935	44731	HDL-C	LS-BMD	3.02617e-05	37.6447
rs737337	C	T	C	T	-0.0540584	0.025518	0.084	0.146858	0.00246206	0.015641	7.49e-107	0.109758	1243862	44731	HDL-C	LS-BMD	0.000387426	482.09
rs74444445	C	T	C	T	-0.0784605	-0.050412	0.0219	0.017502	0.00485541	0.031435	9.75e-59	0.115932	1235483	44731	HDL-C	LS-BMD	0.000211311	261.126
rs74625348	C	G	C	G	0.0114926	-0.011918	0.23	0.229356	0.00166905	0.010386	5.75e-12	0.262408	1233450	44731	HDL-C	LS-BMD	3.84379e-05	47.413
rs7497973	G	A	G	A	-0.0098145	-0.003199	0.486	0.460382	0.00139549	0.008649	2.02e-12	0.717958	1233354	44731	HDL-C	LS-BMD	4.01031e-05	49.4632
rs75406471	A	G	A	G	-0.0141584	0.001066	0.156	0.153302	0.00191123	0.0122	1.28e-13	0.931992	1243704	44731	HDL-C	LS-BMD	4.41231e-05	54.8784
rs75460349	C	A	C	A	-0.0872946	0.014452	0.0237	0.017661	0.0044924	0.028983	4.17e-84	0.624999	1239787	44731	HDL-C	LS-BMD	0.000304466	377.587
rs75772194	G	A	G	A	-0.0131949	-0.010946	0.166	0.171519	0.00184198	0.011481	7.87e-13	0.351752	1243548	44731	HDL-C	LS-BMD	4.12631e-05	51.3147
rs7581601	C	A	C	A	-0.0175099	0.012417	0.315	0.239141	0.0014891	0.009285	6.37e-32	0.19148	1243527	44731	HDL-C	LS-BMD	0.000111177	138.267
rs7586605	C	T	C	T	-0.0121958	-0.011954	0.27	0.193477	0.00156389	0.009828	6.27e-15	0.234826	1243876	44731	HDL-C	LS-BMD	4.88889e-05	60.8145
rs76086106	A	G	A	G	0.0274271	-0.032509	0.0422	0.0509944	0.0035251	0.022576	7.22e-15	0.15961	1239915	44731	HDL-C	LS-BMD	4.88207e-05	60.5363
rs76166162	A	G	A	G	-0.0191708	-0.009824	0.0624	0.047415	0.00285952	0.018797	2.03e-11	0.608437	1244543	44731	HDL-C	LS-BMD	3.61134e-05	44.9463
rs7620978	T	C	T	C	-0.0101823	-0.007984	0.267	0.249881	0.00160809	0.010195	2.42e-10	0.444355	1220373	44731	HDL-C	LS-BMD	3.28522e-05	40.0932
rs7631198	G	A	G	A	0.00936142	-0.000364	0.357	0.355609	0.00147166	0.009057	2e-10	0.968699	1205260	44731	HDL-C	LS-BMD	3.35717e-05	40.4639
rs7634917	G	T	G	T	0.0219633	0.003528	0.478	0.50891	0.00141102	0.008926	1.25e-54	0.699521	1212408	44731	HDL-C	LS-BMD	0.000199799	242.286
rs7640424	T	C	T	C	0.00918302	-0.004571	0.308	0.239857	0.00150073	0.0098	9.41e-10	0.64755	1244497	44731	HDL-C	LS-BMD	3.00856e-05	37.4425
rs76428106	C	T	C	T	-0.0610701	-0.058674	0.0117	0.00994431	0.00693011	0.036924	1.23e-18	0.120671	1230464	44731	HDL-C	LS-BMD	6.31075e-05	77.6562
rs76716928	G	C	G	C	-0.0201802	0.006187	0.367	0.409069	0.00154547	0.011084	5.75e-39	0.58566	1227424	44731	HDL-C	LS-BMD	0.000138891	170.502
rs76824303	C	A	C	A	0.0164648	-0.003193	0.0968	0.08218	0.00240743	0.014179	7.97e-12	0.825292	1214971	44731	HDL-C	LS-BMD	3.84967e-05	46.774
rs76840964	G	A	G	A	0.0128567	0.007108	0.128	0.0850438	0.00210941	0.013747	1.09e-09	0.613623	1244348	44731	HDL-C	LS-BMD	2.98526e-05	37.1481
rs7684939	A	G	A	G	0.0102585	-0.006502	0.483	0.44829	0.00139398	0.008683	1.85e-13	0.464584	1232045	44731	HDL-C	LS-BMD	4.39551e-05	54.1569
rs76868109	C	A	C	A	-0.146449	-0.050326	0.0316	0.0323787	0.00422505	0.027683	1e-200	0.075827	1229223	44731	HDL-C	LS-BMD	0.000976459	1201.46
rs77306211	A	C	A	C	-0.0273639	0.01582	0.0224	0.0403341	0.00470663	0.031796	6.1e-09	0.627036	1238929	44731	HDL-C	LS-BMD	2.72821e-05	33.8014
rs77617917	A	G	A	G	-0.0584463	-0.020711	0.0771	0.0533811	0.00257923	0.017648	1.1e-113	0.25171	1243524	44731	HDL-C	LS-BMD	0.000412763	513.491
rs77712507	A	G	A	G	-0.0915699	-0.001746	0.0642	0.0879873	0.00284336	0.017365	1e-200	0.921758	1243602	44731	HDL-C	LS-BMD	0.000833294	1037.15
rs7794796	T	C	T	C	-0.0174129	0.015931	0.332	0.422434	0.00147194	0.009193	2.73e-32	0.090561	1238991	44731	HDL-C	LS-BMD	0.000112939	139.946
rs78058190	A	G	A	G	-0.0808669	0.033964	0.0522	0.043039	0.00357485	0.02275	2.69e-113	0.144807	1211389	44731	HDL-C	LS-BMD	0.00042224	511.712
rs7817574	C	T	C	T	0.0275212	-0.006935	0.195	0.169531	0.00175991	0.011323	4.02e-55	0.549723	1232721	44731	HDL-C	LS-BMD	0.000198337	244.542
rs78424108	G	C	G	C	-0.0255808	-0.004198	0.071	0.0658711	0.00269463	0.016594	2.24e-21	0.804846	1244510	44731	HDL-C	LS-BMD	7.24103e-05	90.1217
rs78640029	C	T	C	T	-0.0345739	-0.012789	0.0155	0.0130469	0.0059539	0.038888	6.36e-09	0.748078	1233313	44731	HDL-C	LS-BMD	2.73406e-05	33.7204
rs78958529	A	G	A	G	0.0350871	0.026782	0.0139	0.00954654	0.00605786	0.036428	6.96e-09	0.472751	1233861	44731	HDL-C	LS-BMD	2.71881e-05	33.5472
rs78980904	C	T	C	T	0.052311	0.00773	0.233	0.250199	0.00165944	0.010458	1e-200	0.470402	1244390	44731	HDL-C	LS-BMD	0.000797921	993.716
rs79287178	A	G	A	G	-0.0267289	0.020323	0.0293	0.0252188	0.00423376	0.027324	2.73e-10	0.467598	1237222	44731	HDL-C	LS-BMD	3.22143e-05	39.8574
rs7940105	A	G	A	G	-0.012759	0.009901	0.266	0.236595	0.00159553	0.010109	1.28e-15	0.338738	1238791	44731	HDL-C	LS-BMD	5.16182e-05	63.9474
rs79634051	C	G	C	G	0.0485277	0.003379	0.0256	0.0175815	0.00460806	0.028753	6.21e-26	0.908593	1230900	44731	HDL-C	LS-BMD	9.0091e-05	110.903
rs79949326	T	C	T	C	0.0282304	-0.000696	0.252	0.237629	0.00159987	0.00979	1.1e-69	0.94439	1238995	44731	HDL-C	LS-BMD	0.000251238	311.361
rs8007841	T	C	T	C	0.0100296	-0.001853	0.348	0.361893	0.00148498	0.009218	1.44e-11	0.844319	1204429	44731	HDL-C	LS-BMD	3.78729e-05	45.6169
rs8011224	T	A	T	A	-0.0105462	0.003476	0.338	0.318059	0.00148813	0.00924	1.37e-12	0.713359	1223381	44731	HDL-C	LS-BMD	4.10517e-05	50.2238
rs80204526	A	C	A	C	0.269034	0.050085	0.0104	0.0070008	0.0070314	0.047584	1e-200	0.30394	1234847	44731	HDL-C	LS-BMD	0.00118414	1463.96
rs80236739	G	A	G	A	-0.0376286	0.02009	0.0412	0.0301512	0.00369835	0.022628	2.58e-24	0.385881	1236528	44731	HDL-C	LS-BMD	8.37105e-05	103.519
rs8028785	C	T	C	T	0.012496	-0.004867	0.182	0.200716	0.00180803	0.011386	4.8e-12	0.67635	1244513	44731	HDL-C	LS-BMD	3.83809e-05	47.7672
rs8090363	A	G	A	G	-0.0467543	-0.010867	0.396	0.361893	0.00140985	0.008859	1e-200	0.230919	1243711	44731	HDL-C	LS-BMD	0.000883474	1099.76
rs8126001	T	C	T	C	0.0135804	0.002573	0.484	0.474224	0.00147987	0.009146	4.44e-20	0.78352	1043583	44731	HDL-C	LS-BMD	8.06893e-05	84.2126
rs8130925	T	G	T	G	0.00919342	-0.002021	0.498	0.480827	0.00139213	0.008681	4.01e-11	0.820139	1238792	44731	HDL-C	LS-BMD	3.52031e-05	43.6108
rs8133958	A	G	A	G	-0.010079	-0.003321	0.226	0.300796	0.00172401	0.010391	5.03e-09	0.754917	1234038	44731	HDL-C	LS-BMD	2.76959e-05	34.1786
rs837500	C	T	C	T	-0.0274427	0.008282	0.367	0.402228	0.00149384	0.009301	2.26e-75	0.384501	1181796	44731	HDL-C	LS-BMD	0.000285482	337.477
rs838876	A	G	A	G	0.0384287	-0.026265	0.328	0.341687	0.00151337	0.009374	3.03e-142	0.006223	1215016	44731	HDL-C	LS-BMD	0.000530406	644.793
rs876037	A	T	A	T	0.0153142	0.010552	0.313	0.300796	0.00148007	0.009229	4.32e-25	0.264121	1235446	44731	HDL-C	LS-BMD	8.66488e-05	107.059
rs896263	G	C	G	C	0.0126468	0.006154	0.241	0.296897	0.00166655	0.010336	3.23e-14	0.560915	1224729	44731	HDL-C	LS-BMD	4.7018e-05	57.5869
rs9296128	A	G	A	G	-0.0290644	-0.004902	0.315	0.363564	0.00149522	0.009483	3.67e-84	0.613702	1243709	44731	HDL-C	LS-BMD	0.000303712	377.843
rs9342045	C	T	C	T	-0.00942221	0.00106	0.452	0.506285	0.00140629	0.008907	2.08e-11	0.907492	1234724	44731	HDL-C	LS-BMD	3.63555e-05	44.8906
rs9347737	G	A	G	A	-0.0115335	-0.007911	0.423	0.487589	0.00144193	0.009066	1.26e-15	0.394097	1229233	44731	HDL-C	LS-BMD	5.20448e-05	63.9784
rs938587	A	T	A	T	-0.014181	0.007645	0.264	0.240811	0.00157845	0.009851	2.61e-19	0.448482	1231255	44731	HDL-C	LS-BMD	6.55504e-05	80.7145
rs9437006	T	C	T	C	-0.0146193	0.009474	0.126	0.0917263	0.00208251	0.013082	2.22e-12	0.479432	1244535	44731	HDL-C	LS-BMD	3.95963e-05	49.2809
rs9537803	C	T	C	T	-0.0111516	-0.005662	0.279	0.250994	0.00154214	0.009902	4.79e-13	0.576572	1244525	44731	HDL-C	LS-BMD	4.20151e-05	52.2909
rs9604045	T	G	T	G	0.0168561	0.002797	0.239	0.319014	0.00183578	0.011187	4.23e-20	0.807103	1151814	44731	HDL-C	LS-BMD	7.31912e-05	84.3087
rs9648555	G	A	G	A	0.0085995	-0.004695	0.451	0.449403	0.00139934	0.008748	7.98e-10	0.600229	1238198	44731	HDL-C	LS-BMD	3.04998e-05	37.7658
rs9787203	A	T	A	T	-0.0132461	-0.011122	0.123	0.157916	0.00225882	0.014579	4.51e-09	0.456227	1209862	44731	HDL-C	LS-BMD	2.84227e-05	34.3884
rs980183	G	A	G	A	-0.00857423	0.002793	0.391	0.326173	0.00140909	0.008868	1.17e-09	0.758387	1244528	44731	HDL-C	LS-BMD	2.97506e-05	37.0265
rs983309	T	G	T	G	-0.0726762	0.008603	0.116	0.130867	0.00214479	0.014171	1e-200	0.553242	1244542	44731	HDL-C	LS-BMD	0.000921732	1148.19
rs9867989	C	T	C	T	-0.0162023	-0.012852	0.119	0.199602	0.00212834	0.014986	2.69e-14	0.402249	1244534	44731	HDL-C	LS-BMD	4.65634e-05	57.9523
rs9915591	G	C	G	C	-0.0141955	-0.008563	0.202	0.2821	0.00171829	0.010905	1.44e-16	0.443134	1243683	44731	HDL-C	LS-BMD	5.48751e-05	68.2508
rs9942052	C	A	C	A	0.00919977	0.009375	0.258	0.292124	0.0015841	0.010238	6.34e-09	0.371164	1244465	44731	HDL-C	LS-BMD	2.71016e-05	33.7278
rs9976784	A	G	A	G	-0.0185235	0.009053	0.201	0.198011	0.00171962	0.010543	4.67e-27	0.399951	1235230	44731	HDL-C	LS-BMD	9.39274e-05	116.033
rs998584	A	C	A	C	-0.0305272	0.012727	0.478	0.471838	0.00142517	0.008809	8.69e-102	0.15822	1186417	44731	HDL-C	LS-BMD	0.000386576	458.817
rs9989419	A	G	A	G	-0.14513	0.005864	0.394	0.39642	0.00143611	0.008831	1e-200	0.516676	1203727	44731	HDL-C	LS-BMD	0.00841283	10212.6

## Sheet: Table S2
Instrumental variables for LDL-C to LS-BMD
SNP	effect_allele.exposure	other_allele.exposure	effect_allele.outcome	other_allele.outcome	beta.exposure	beta.outcome	eaf.exposure	eaf.outcome	se.exposure	se.outcome	pval.exposure	pval.outcome	samplesize.exposure	samplesize.outcome	exposure	outcome	R2	FSTAT
rs1010810	A	G	A	G	-0.0131259	0.007496	0.116	0.162053	0.00217345	0.013458	1.55e-09	0.586478	1230433	44731	LDL-C	LS-BMD	2.96407e-05	36.4719
rs10108282	A	T	A	T	0.013887	-0.005648	0.212	0.238186	0.0017083	0.010937	4.32e-16	0.614045	1231238	44731	LDL-C	LS-BMD	5.3669e-05	66.0827
rs1014283	A	C	A	C	-0.0136301	-0.000656	0.183	0.23222	0.00179818	0.012369	3.46e-14	0.958522	1231240	44731	LDL-C	LS-BMD	4.66626e-05	57.4554
rs10184673	G	A	G	A	0.0220445	0.002207	0.405	0.43214	0.00142603	0.008933	6.6e-54	0.809324	1231166	44731	LDL-C	LS-BMD	0.000194063	238.97
rs10272002	G	A	G	A	-0.0223057	-0.00667	0.21	0.180907	0.00171399	0.011051	1.02e-38	0.555596	1224482	44731	LDL-C	LS-BMD	0.000138294	169.361
rs10401969	C	T	C	T	-0.106102	-0.008384	0.0765	0.091806	0.0026007	0.016661	1e-200	0.621855	1231172	44731	LDL-C	LS-BMD	0.00135009	1664.43
rs10438978	T	C	T	C	-0.0177685	-0.020678	0.18	0.215593	0.0018146	0.011709	1.22e-22	0.083427	1230455	44731	LDL-C	LS-BMD	7.79184e-05	95.8824
rs10495907	A	G	A	G	0.030892	0.014793	0.138	0.123628	0.00201777	0.01298	6.56e-53	0.263885	1231260	44731	LDL-C	LS-BMD	0.000190334	234.395
rs1057868	T	C	T	C	0.0115162	-0.002988	0.288	0.282657	0.00152729	0.009549	4.69e-14	0.75905	1231038	44731	LDL-C	LS-BMD	4.61832e-05	56.8558
rs1061537	A	G	A	G	0.0135884	-0.008257	0.444	0.473111	0.00159695	0.013135	1.75e-17	0.539286	993983	44731	LDL-C	LS-BMD	7.28356e-05	72.4024
rs10753556	A	G	A	G	-0.0122229	-0.00238	0.126	0.261177	0.00209345	0.014526	5.26e-09	0.872825	1228501	44731	LDL-C	LS-BMD	2.77483e-05	34.0897
rs10832956	T	C	T	C	-0.0208132	-0.006382	0.272	0.363803	0.00155842	0.009903	1.1e-40	0.529075	1227839	44731	LDL-C	LS-BMD	0.000145246	178.364
rs10843390	T	C	T	C	-0.0097591	-0.008217	0.28	0.332299	0.00154733	0.009714	2.84e-10	0.408697	1226943	44731	LDL-C	LS-BMD	3.24202e-05	39.7789
rs10858093	T	C	T	C	0.0443277	-0.009826	0.0265	0.0244232	0.00473215	0.029853	7.44e-21	0.747867	1219627	44731	LDL-C	LS-BMD	7.19408e-05	87.7471
rs10899485	C	T	C	T	-0.0117891	-0.012988	0.163	0.23755	0.00188189	0.011901	3.74e-10	0.28646	1226138	44731	LDL-C	LS-BMD	3.20051e-05	39.2439
rs10903129	A	G	A	G	-0.0258481	0.012275	0.452	0.471758	0.00138909	0.008741	2.77e-77	0.170201	1231258	44731	LDL-C	LS-BMD	0.000281142	346.255
rs11057841	T	C	T	C	0.0218674	-0.007583	0.141	0.157597	0.0020187	0.012422	2.42e-27	0.549623	1223721	44731	LDL-C	LS-BMD	9.58797e-05	117.341
rs11096689	C	T	C	T	0.049547	0.001337	0.292	0.233652	0.00152922	0.009909	1e-200	0.894781	1231262	44731	LDL-C	LS-BMD	0.000851872	1049.77
rs11167778	T	C	T	C	0.0218031	-0.009822	0.107	0.0959427	0.00225008	0.014341	3.33e-22	0.503576	1230451	44731	LDL-C	LS-BMD	7.63033e-05	93.8944
rs11175540	A	T	A	T	0.0260974	0.002582	0.0661	0.094829	0.00284853	0.020705	5.11e-20	0.903035	1201269	44731	LDL-C	LS-BMD	6.98686e-05	83.9368
rs11206506	C	G	C	G	0.0351448	-0.017811	0.143	0.125935	0.00197791	0.012239	1.24e-70	0.155229	1227742	44731	LDL-C	LS-BMD	0.000257093	315.725
rs11206517	G	T	G	T	0.0888589	0.001815	0.0371	0.0521082	0.00371072	0.023539	1e-126	0.939951	1231228	44731	LDL-C	LS-BMD	0.000465527	573.436
rs112159161	T	C	T	C	-0.200048	0.060272	0.0146	0.0123309	0.00590967	0.034202	1e-200	0.085236	1225003	44731	LDL-C	LS-BMD	0.000934542	1145.89
rs112170089	A	G	A	G	0.0521114	-0.024122	0.0181	0.0174224	0.00593457	0.04114	1.62e-18	0.566914	1093937	44731	LDL-C	LS-BMD	7.04797e-05	77.1056
rs11218753	T	A	T	A	0.0091906	0.007269	0.256	0.2179	0.00159437	0.010094	8.19e-09	0.481868	1226078	44731	LDL-C	LS-BMD	2.71006e-05	33.2284
rs112244600	T	C	T	C	0.0301192	0.002741	0.0511	0.0372315	0.00356446	0.020038	2.92e-17	0.893683	1072430	44731	LDL-C	LS-BMD	6.65735e-05	71.4001
rs11226108	C	G	C	G	-0.0142732	0.009258	0.191	0.184407	0.00180053	0.010821	2.24e-15	0.401644	1230403	44731	LDL-C	LS-BMD	5.10708e-05	62.8407
rs11246280	C	T	C	T	0.00823274	0.003045	0.478	0.430628	0.00142469	0.008877	7.53e-09	0.73763	1213269	44731	LDL-C	LS-BMD	2.75219e-05	33.3924
rs112575086	T	C	T	C	-0.0139398	-0.00258	0.12	0.0925219	0.0021344	0.013532	6.53e-11	0.852266	1231259	44731	LDL-C	LS-BMD	3.46415e-05	42.6541
rs112838464	A	G	A	G	0.0135742	0.011509	0.11	0.0889419	0.00221831	0.013945	9.41e-10	0.420235	1231241	44731	LDL-C	LS-BMD	3.04108e-05	37.4441
rs113313551	G	C	G	C	-0.0127	-0.007564	0.148	0.115513	0.00195157	0.012273	7.64e-11	0.547251	1231157	44731	LDL-C	LS-BMD	3.43962e-05	42.3485
rs114165349	C	G	C	G	0.0835384	-0.002712	0.0233	0.0151154	0.00462313	0.03322	5.53e-73	0.93644	1231042	44731	LDL-C	LS-BMD	0.000265162	326.512
rs114491880	T	A	T	A	0.0334713	0.041464	0.0178	0.0209228	0.00533103	0.03505	3.42e-10	0.247914	1227530	44731	LDL-C	LS-BMD	3.21127e-05	39.4205
rs114863007	A	G	A	G	-0.0267129	0.013307	0.0968	0.0643596	0.00235203	0.014772	6.82e-30	0.37897	1230379	44731	LDL-C	LS-BMD	0.000104827	128.99
rs11499828	C	T	C	T	0.0165038	-0.002471	0.108	0.0789181	0.0022549	0.014963	2.5e-13	0.871862	1231258	44731	LDL-C	LS-BMD	4.35056e-05	53.5689
rs115383270	A	G	A	G	0.0193347	0.019028	0.0734	0.0592681	0.00274973	0.01743	2.04e-12	0.286307	1191572	44731	LDL-C	LS-BMD	4.14912e-05	49.4418
rs11601507	A	C	A	C	0.0404129	-0.041335	0.07	0.076054	0.00317615	0.016704	4.36e-37	0.015301	841664	44731	LDL-C	LS-BMD	0.000192316	161.896
rs11621792	T	C	T	C	0.0219774	0.007604	0.449	0.368337	0.00142294	0.009005	8.14e-54	0.409512	1215093	44731	LDL-C	LS-BMD	0.000196284	238.55
rs11648003	G	A	G	A	0.0515795	-0.019238	0.225	0.221559	0.00166854	0.010598	1e-200	0.076248	1226846	44731	LDL-C	LS-BMD	0.00077831	955.609
rs116692022	G	A	G	A	0.0455428	0.002653	0.013	0.00954654	0.0064595	0.042499	1.78e-12	0.951359	1224200	44731	LDL-C	LS-BMD	4.06043e-05	49.7097
rs116734477	T	C	T	C	-0.0511426	0.010168	0.0377	0.035004	0.00366166	0.023197	2.48e-44	0.668613	1231253	44731	LDL-C	LS-BMD	0.000158414	195.078
rs1169288	C	A	C	A	0.0358725	-0.00409	0.322	0.309547	0.0014912	0.009127	7.2e-128	0.66046	1230241	44731	LDL-C	LS-BMD	0.000470172	578.696
rs117139027	A	G	A	G	-0.0782787	-0.056671	0.0131	0.012888	0.00642262	0.041408	3.6e-34	0.179712	1081192	44731	LDL-C	LS-BMD	0.000137373	148.546
rs11719535	C	T	C	T	-0.0118243	-0.012796	0.244	0.258552	0.00163478	0.010188	4.73e-13	0.219915	1221436	44731	LDL-C	LS-BMD	4.28295e-05	52.3156
rs117590445	T	C	T	C	-0.037904	0.004487	0.0161	0.0125696	0.00587766	0.034575	1.13e-10	0.899123	1209485	44731	LDL-C	LS-BMD	3.43832e-05	41.5873
rs11761517	T	C	T	C	-0.00818549	0.005756	0.461	0.374463	0.00143473	0.008889	1.16e-08	0.527166	1194294	44731	LDL-C	LS-BMD	2.72537e-05	32.5498
rs117733303	G	A	G	A	0.145329	0.056855	0.0176	0.0350835	0.00530255	0.036148	2.24e-165	0.123113	1230382	44731	LDL-C	LS-BMD	0.000610141	751.163
rs117765227	T	C	T	C	-0.031086	0.00341	0.0294	0.0199682	0.00415197	0.027291	7.04e-14	0.902838	1230317	44731	LDL-C	LS-BMD	4.55601e-05	56.0558
rs11787335	T	C	T	C	0.0231214	-0.026699	0.355	0.363246	0.00146651	0.009181	5.31e-56	0.004523	1221689	44731	LDL-C	LS-BMD	0.000203427	248.575
rs11789603	T	C	T	C	0.0235557	0.00797	0.101	0.109865	0.00232397	0.014162	3.83e-24	0.581179	1230649	44731	LDL-C	LS-BMD	8.34758e-05	102.738
rs118039278	A	G	A	G	0.113646	0.011825	0.0691	0.0512331	0.00277251	0.017683	1e-200	0.513708	1228684	44731	LDL-C	LS-BMD	0.00136562	1680.2
rs11811656	T	G	T	G	-0.0111634	-0.003863	0.239	0.234208	0.00164396	0.010332	1.12e-11	0.715033	1231235	44731	LDL-C	LS-BMD	3.74501e-05	46.1116
rs11837065	T	C	T	C	-0.0111241	0.003812	0.366	0.320525	0.00147305	0.009107	4.29e-14	0.682715	1217814	44731	LDL-C	LS-BMD	4.68267e-05	57.0288
rs11846704	T	C	T	C	-0.0137613	-0.015476	0.267	0.371201	0.00156628	0.00985	1.55e-18	0.124893	1231179	44731	LDL-C	LS-BMD	6.26948e-05	77.1933
rs11887443	T	G	T	G	-0.0124671	-0.001581	0.263	0.233413	0.00175824	0.01021	1.33e-12	0.879737	1073701	44731	LDL-C	LS-BMD	4.68243e-05	50.2775
rs12016920	C	T	C	T	-0.0171653	0.0069	0.193	0.173111	0.00180179	0.011314	1.62e-21	0.551425	1218065	44731	LDL-C	LS-BMD	7.45061e-05	90.7598
rs12055389	T	C	T	C	-0.0277593	-0.027676	0.0574	0.0711217	0.003005	0.01987	2.52e-20	0.17369	1231114	44731	LDL-C	LS-BMD	6.93106e-05	85.335
rs12086676	T	C	T	C	-0.0267941	0.011601	0.173	0.185282	0.00184307	0.011741	6.98e-48	0.334558	1231261	44731	LDL-C	LS-BMD	0.000171621	211.346
rs12094989	T	C	T	C	-0.0129269	0.009917	0.215	0.294352	0.00169858	0.011676	2.73e-14	0.406784	1225752	44731	LDL-C	LS-BMD	4.72491e-05	57.9183
rs12114596	T	C	T	C	0.0117407	-0.042138	0.347	0.467224	0.00161291	0.059204	3.36e-13	0.486999	1059436	44731	LDL-C	LS-BMD	5.00117e-05	52.9867
rs12208357	T	C	T	C	0.0644647	-0.015043	0.0696	0.052108	0.00269768	0.016203	3.34e-126	0.362763	1231254	44731	LDL-C	LS-BMD	0.000463569	571.035
rs12271333	C	A	C	A	0.0164797	-0.012635	0.134	0.154018	0.00203348	0.013185	5.31e-16	0.3493	1230452	44731	LDL-C	LS-BMD	5.33741e-05	65.6777
rs12306780	T	A	T	A	0.0115655	-0.002163	0.342	0.295545	0.00146541	0.009091	2.97e-15	0.816262	1218828	44731	LDL-C	LS-BMD	5.11029e-05	62.2888
rs12354765	A	T	A	T	-0.0106306	0.007574	0.248	0.224503	0.00175342	0.010394	1.34e-09	0.476704	1062685	44731	LDL-C	LS-BMD	3.45879e-05	36.7572
rs123698	G	C	G	C	-0.00888028	-0.000242	0.384	0.334845	0.00161818	0.021728	4.07e-08	0.991291	1114256	44731	LDL-C	LS-BMD	2.70273e-05	30.1161
rs12409233	C	G	C	G	-0.0225537	0.000962	0.0882	0.0777247	0.00244129	0.030416	2.5e-20	0.975244	1228324	44731	LDL-C	LS-BMD	6.9479e-05	85.3485
rs12445804	A	G	A	G	0.0325513	-0.021264	0.0763	0.108115	0.00267884	0.018748	5.65e-34	0.267973	1222975	44731	LDL-C	LS-BMD	0.000120718	147.653
rs12451056	T	C	T	C	-0.018873	0.00451	0.144	0.154415	0.0019604	0.012204	6.14e-22	0.718147	1230448	44731	LDL-C	LS-BMD	7.53176e-05	92.6812
rs12454507	G	A	G	A	0.00992896	-0.004732	0.284	0.368178	0.00159069	0.009815	4.32e-10	0.636538	1106291	44731	LDL-C	LS-BMD	3.5217e-05	38.9615
rs1250259	T	A	T	A	-0.0176512	0.002873	0.264	0.239061	0.00159409	0.009631	1.7e-28	0.769998	1230449	44731	LDL-C	LS-BMD	9.96359e-05	122.609
rs12504134	T	C	T	C	-0.00886162	0.008402	0.342	0.346142	0.00146791	0.009219	1.57e-09	0.373435	1230419	44731	LDL-C	LS-BMD	2.96184e-05	36.4441
rs12533280	T	C	T	C	0.0180348	0.006431	0.195	0.193715	0.00175998	0.011063	1.22e-24	0.570207	1230451	44731	LDL-C	LS-BMD	8.53308e-05	105.004
rs12551960	T	C	T	C	0.0349877	-0.004082	0.0786	0.0712013	0.00264871	0.01572	7.75e-40	0.799807	1231241	44731	LDL-C	LS-BMD	0.000141696	174.486
rs12603290	T	C	T	C	0.0267572	0.000654	0.495	0.471917	0.00143656	0.00889	1.98e-77	0.942689	1215620	44731	LDL-C	LS-BMD	0.000285307	346.923
rs12614487	T	C	T	C	-0.026633	-0.004158	0.074	0.10175	0.0026376	0.016527	5.67e-24	0.805884	1231256	44731	LDL-C	LS-BMD	8.28015e-05	101.958
rs12657266	C	T	C	T	-0.0353193	0.011552	0.365	0.381782	0.00143731	0.009202	2.44e-133	0.21845	1227808	44731	LDL-C	LS-BMD	0.000491563	603.841
rs12662589	C	G	C	G	0.015299	-0.001811	0.259	0.225298	0.00158398	0.010006	4.52e-22	0.859669	1231247	44731	LDL-C	LS-BMD	7.57615e-05	93.288
rs12693968	A	G	A	G	0.0212882	-0.018347	0.258	0.2821	0.00159951	0.010059	2.05e-40	0.074865	1230421	44731	LDL-C	LS-BMD	0.000143942	177.135
rs12732125	T	C	T	C	-0.173907	-0.028754	0.0188	0.0149562	0.00524615	0.035183	1e-200	0.424764	1225220	44731	LDL-C	LS-BMD	0.000896085	1098.88
rs12917376	C	T	C	T	-0.0125937	0.008109	0.423	0.558234	0.00142309	0.009212	8.79e-19	0.388208	1213921	44731	LDL-C	LS-BMD	6.45095e-05	78.3143
rs1292069	C	T	C	T	-0.00983617	0.00611	0.454	0.522355	0.00140296	0.008822	2.37e-12	0.498784	1224250	44731	LDL-C	LS-BMD	4.01489e-05	49.1542
rs12943633	T	C	T	C	-0.0177676	0.021211	0.0812	0.0880668	0.00255433	0.016975	3.5e-12	0.220584	1230453	44731	LDL-C	LS-BMD	3.93207e-05	48.3841
rs12949918	C	T	C	T	0.00892227	0.000736	0.427	0.410024	0.00140368	0.008823	2.07e-10	0.935027	1226947	44731	LDL-C	LS-BMD	3.29287e-05	40.403
rs12979383	G	A	G	A	-0.0089928	-0.000937	0.282	0.298091	0.00154744	0.009668	6.2e-09	0.924537	1224323	44731	LDL-C	LS-BMD	2.75838e-05	33.7724
rs13011344	G	T	G	T	0.00969097	0.000366	0.236	0.218854	0.00163248	0.010423	2.91e-09	0.972657	1231254	44731	LDL-C	LS-BMD	2.86206e-05	35.2402
rs13076933	G	T	G	T	-0.0245071	0.002828	0.257	0.194272	0.00159894	0.01012	5.04e-53	0.784935	1231121	44731	LDL-C	LS-BMD	0.000190781	234.919
rs13108218	A	G	A	G	0.0182714	0.003355	0.385	0.417661	0.00146485	0.009228	1.05e-35	0.72157	1213113	44731	LDL-C	LS-BMD	0.000128233	155.581
rs13153174	G	C	G	C	-0.0107672	-0.003105	0.214	0.192204	0.00168982	0.010828	1.87e-10	0.779458	1231148	44731	LDL-C	LS-BMD	3.29762e-05	40.5998
rs13255048	A	G	A	G	0.020952	0.020074	0.141	0.172315	0.00198805	0.012496	5.71e-26	0.116644	1231235	44731	LDL-C	LS-BMD	9.0202e-05	111.07
rs13268	G	A	G	A	-0.0379802	0.017313	0.0242	0.016866	0.00452552	0.028153	4.76e-17	0.546647	1224394	44731	LDL-C	LS-BMD	5.75217e-05	70.4331
rs13379043	C	T	C	T	-0.0165377	0.002861	0.271	0.354415	0.00156818	0.009872	5.31e-26	0.777111	1222723	44731	LDL-C	LS-BMD	9.09475e-05	111.214
rs1375131	C	T	C	T	0.0195868	-0.013199	0.313	0.511774	0.00172675	0.011516	8.02e-30	0.262972	1087254	44731	LDL-C	LS-BMD	0.000118327	128.667
rs138204164	G	C	G	C	-0.0145038	0.009801	0.132	0.0954654	0.00206177	0.01328	2e-12	0.471039	1230447	44731	LDL-C	LS-BMD	4.02164e-05	49.486
rs138352	T	G	T	G	0.0137988	0.006732	0.346	0.313445	0.00147717	0.010893	9.51e-21	0.546129	1227831	44731	LDL-C	LS-BMD	7.10644e-05	87.2612
rs141015559	A	G	A	G	0.0481103	0.010137	0.0135	0.014638	0.00653878	0.044741	1.87e-13	0.824871	1200674	44731	LDL-C	LS-BMD	4.50856e-05	54.1355
rs1434282	C	T	C	T	-0.0109297	-0.006245	0.277	0.253699	0.00157384	0.00962	3.8e-12	0.526115	1220646	44731	LDL-C	LS-BMD	3.95083e-05	48.2275
rs143811369	G	A	G	A	-0.0294073	0.012529	0.0252	0.0179793	0.00471178	0.0279	4.34e-10	0.661001	1221441	44731	LDL-C	LS-BMD	3.189e-05	38.9529
rs146194062	T	C	T	C	-0.0701631	0.035541	0.0117	0.0108194	0.00704105	0.03693	2.17e-23	0.347251	1068321	44731	LDL-C	LS-BMD	9.29395e-05	99.2983
rs146534110	T	G	T	G	0.0760646	0.009682	0.0115	0.00994431	0.00664093	0.04089	2.25e-30	0.817117	1229094	44731	LDL-C	LS-BMD	0.000106727	131.192
rs146674238	T	A	T	A	0.047162	0.059445	0.0143	0.0120127	0.00654042	0.059323	5.56e-13	0.327733	1212968	44731	LDL-C	LS-BMD	4.28652e-05	51.9963
rs147539187	G	C	G	C	-0.0230509	-0.001398	0.0685	0.0831344	0.00276217	0.016469	7.11e-17	0.933893	1230447	44731	LDL-C	LS-BMD	5.65962e-05	69.6425
rs147540853	A	G	A	G	-0.0911257	0.050768	0.0262	0.0589499	0.00429151	0.026356	4.64e-100	0.059945	1231152	44731	LDL-C	LS-BMD	0.000366092	450.88
rs147622113	T	C	T	C	0.0327371	-0.037438	0.0271	0.0192522	0.00433129	0.027162	4.08e-14	0.178237	1225982	44731	LDL-C	LS-BMD	4.65952e-05	57.1275
rs147711004	A	G	A	G	0.150569	-0.011644	0.0374	0.0239459	0.00389062	0.025266	1e-200	0.652665	1227349	44731	LDL-C	LS-BMD	0.00121881	1497.73
rs147791730	A	G	A	G	-0.0290811	-0.006385	0.028	0.0225139	0.00417575	0.025567	3.3e-12	0.807315	1230422	44731	LDL-C	LS-BMD	3.94168e-05	48.5011
rs148086620	G	A	G	A	0.0297385	-0.026084	0.0422	0.0497216	0.00354558	0.020804	4.97e-17	0.220749	1231188	44731	LDL-C	LS-BMD	5.71366e-05	70.3498
rs148631275	C	T	C	T	0.0336814	0.000806	0.0177	0.013206	0.00545881	0.031707	6.82e-10	0.980192	1227120	44731	LDL-C	LS-BMD	3.1023e-05	38.0701
rs149314105	T	C	T	C	-0.0338636	-0.007009	0.0275	0.0229912	0.00500413	0.030321	1.31e-11	0.820739	1198422	44731	LDL-C	LS-BMD	3.82105e-05	45.794
rs149516707	G	C	G	C	-0.0460811	-0.021175	0.0201	0.0152745	0.00518182	0.030876	5.96e-19	0.503016	1223265	44731	LDL-C	LS-BMD	6.46446e-05	79.0825
rs1497406	A	G	A	G	-0.0136287	0.000883	0.416	0.47319	0.00141025	0.008846	4.29e-22	0.922299	1225533	44731	LDL-C	LS-BMD	7.62006e-05	93.3933
rs149841512	A	G	A	G	0.0408929	-0.047127	0.0221	0.0179793	0.00501087	0.031868	3.33e-16	0.148637	1228403	44731	LDL-C	LS-BMD	5.42132e-05	66.5992
rs150474434	A	G	A	G	-0.0423421	-0.013519	0.0949	0.0717582	0.00238341	0.01496	1.31e-70	0.377455	1231176	44731	LDL-C	LS-BMD	0.000256281	315.607
rs150688657	A	G	A	G	0.0215663	-0.015422	0.103	0.0957041	0.00231561	0.015184	1.24e-20	0.321207	1230359	44731	LDL-C	LS-BMD	7.04949e-05	86.7401
rs151150389	C	T	C	T	0.0297667	0.025244	0.0337	0.0279236	0.00382611	0.02425	7.26e-15	0.309284	1230449	44731	LDL-C	LS-BMD	4.91883e-05	60.5265
rs1556857	C	T	C	T	-0.0168848	0.000754	0.407	0.372395	0.00140839	0.008935	4.07e-33	0.934272	1231252	44731	LDL-C	LS-BMD	0.000116721	143.729
rs1571791	T	C	T	C	0.0138569	0.005998	0.38	0.393079	0.00143531	0.008877	4.71e-22	0.509386	1228648	44731	LDL-C	LS-BMD	7.58543e-05	93.2052
rs1689801	A	G	A	G	0.0144266	-0.006572	0.325	0.290453	0.00147894	0.009228	1.76e-22	0.486747	1230440	44731	LDL-C	LS-BMD	7.73273e-05	95.1538
rs17036094	C	A	C	A	-0.114341	-0.045955	0.0117	0.0245823	0.00641661	0.037794	4.99e-71	0.234985	1227694	44731	LDL-C	LS-BMD	0.000258577	317.535
rs17050272	A	G	A	G	-0.0228383	0.021629	0.421	0.37677	0.00144725	0.009079	4.24e-56	0.02	1186453	44731	LDL-C	LS-BMD	0.000209845	249.023
rs17101394	A	G	A	G	0.0153532	-0.018475	0.16	0.158711	0.00190294	0.01201	7.14e-16	0.132996	1225533	44731	LDL-C	LS-BMD	5.31128e-05	65.0949
rs17425376	T	C	T	C	0.0149335	0.014224	0.104	0.0988862	0.0022689	0.014161	4.65e-11	0.326562	1231210	44731	LDL-C	LS-BMD	3.5184e-05	43.3203
rs174547	C	T	C	T	-0.0429432	0.021299	0.346	0.318695	0.00145569	0.008975	2.86e-191	0.020017	1230440	44731	LDL-C	LS-BMD	0.000706779	870.263
rs17476364	C	T	C	T	-0.0268457	0.003796	0.0989	0.0790772	0.00233191	0.014918	1.14e-30	0.803032	1231133	44731	LDL-C	LS-BMD	0.00010764	132.533
rs17532371	G	C	G	C	-0.0193589	-0.008374	0.0706	0.061973	0.00271228	0.016646	9.5e-13	0.623213	1231232	44731	LDL-C	LS-BMD	4.13747e-05	50.9438
rs17617028	A	G	A	G	0.0132543	0.007451	0.217	0.233174	0.00167534	0.010412	2.54e-15	0.484623	1231250	44731	LDL-C	LS-BMD	5.08323e-05	62.5903
rs17649030	C	T	C	T	0.0348889	-0.014043	0.0714	0.0683373	0.00266187	0.016582	3.01e-39	0.408179	1231259	44731	LDL-C	LS-BMD	0.000139505	171.791
rs17665178	G	C	G	C	-0.0158917	-0.015295	0.302	0.238425	0.00156116	0.009771	2.45e-24	0.126297	1216535	44731	LDL-C	LS-BMD	8.51695e-05	103.62
rs17703146	C	T	C	T	0.0112556	-0.003541	0.162	0.168496	0.00195693	0.011172	8.84e-09	0.756925	1230393	44731	LDL-C	LS-BMD	2.68863e-05	33.0816
rs17725246	C	T	C	T	0.0427777	0.009801	0.195	0.209149	0.00178857	0.011606	2.03e-126	0.407787	1199168	44731	LDL-C	LS-BMD	0.0004768	572.035
rs17776811	A	C	A	C	0.00937185	-0.004885	0.397	0.50533	0.00141889	0.018013	3.97e-11	0.791118	1225534	44731	LDL-C	LS-BMD	3.55969e-05	43.6267
rs1800562	A	G	A	G	-0.0571711	0.003331	0.0682	0.049722	0.00276108	0.017147	3.05e-95	0.848963	1230196	44731	LDL-C	LS-BMD	0.000348393	428.74
rs1801689	C	A	C	A	0.0908315	-0.019032	0.0261	0.024741	0.00428983	0.024287	1.67e-99	0.442408	1224680	44731	LDL-C	LS-BMD	0.000365941	448.324
rs1838931	T	C	T	C	0.0113437	0.008518	0.312	0.328481	0.00152716	0.009465	1.1e-13	0.379466	1221309	44731	LDL-C	LS-BMD	4.51747e-05	55.1747
rs1850956	T	C	T	C	-0.00823251	0.00525	0.494	0.449722	0.00141002	0.008698	5.26e-09	0.555548	1218011	44731	LDL-C	LS-BMD	2.79866e-05	34.0889
rs1870140	A	G	A	G	-0.0124748	-0.012009	0.157	0.115115	0.00192407	0.012168	8.96e-11	0.335098	1225967	44731	LDL-C	LS-BMD	3.42872e-05	42.0363
rs187429064	G	A	G	A	-0.160458	-0.053971	0.0117	0.009944	0.00693095	0.04567	1.42e-118	0.246666	1193423	44731	LDL-C	LS-BMD	0.000448898	535.965
rs1896995	C	T	C	T	-0.0121975	-0.01018	0.498	0.500557	0.00141088	0.008892	5.37e-18	0.263529	1218730	44731	LDL-C	LS-BMD	6.13236e-05	74.7413
rs191243200	A	G	A	G	0.0659497	0.014216	0.0124	0.0120923	0.0063515	0.037246	2.95e-25	0.70934	1224464	44731	LDL-C	LS-BMD	8.80418e-05	107.813
rs1997833	C	T	C	T	0.025319	0.005856	0.285	0.304535	0.00155813	0.009767	2.25e-59	0.556712	1220646	44731	LDL-C	LS-BMD	0.000216273	264.049
rs2068888	A	G	A	G	-0.0180327	0.004991	0.451	0.47685	0.00139568	0.008796	3.45e-38	0.579499	1220196	44731	LDL-C	LS-BMD	0.000136792	166.936
rs208432	C	T	C	T	0.0106618	-0.004742	0.386	0.357041	0.00143212	0.008973	9.71e-14	0.605764	1226912	44731	LDL-C	LS-BMD	4.5172e-05	55.4245
rs2125345	C	T	C	T	-0.0166904	-0.015309	0.292	0.392522	0.00152666	0.009495	8.05e-28	0.115299	1230391	44731	LDL-C	LS-BMD	9.71323e-05	119.522
rs214080	A	G	A	G	-0.00804652	-0.000777	0.414	0.386158	0.00143211	0.00895	1.92e-08	0.932401	1196938	44731	LDL-C	LS-BMD	2.63743e-05	31.5691
rs2207132	A	G	A	G	0.124182	0.0085	0.0329	0.0243437	0.00410721	0.026645	1e-200	0.755384	1223623	44731	LDL-C	LS-BMD	0.000746537	914.161
rs2235215	C	T	C	T	-0.0318004	-0.011283	0.321	0.412331	0.00148636	0.009376	1.49e-101	0.239826	1230411	44731	LDL-C	LS-BMD	0.000371882	457.737
rs2247139	A	G	A	G	0.0132285	0.01291	0.132	0.125537	0.00204579	0.013023	1e-10	0.331138	1230444	44731	LDL-C	LS-BMD	3.39799e-05	41.8118
rs2250751	A	G	A	G	-0.0165291	0.0142	0.341	0.265792	0.00147712	0.009182	4.56e-29	0.130943	1223154	44731	LDL-C	LS-BMD	0.000102363	125.218
rs2296288	T	C	T	C	-0.0113161	-0.010944	0.437	0.44288	0.00140604	0.008613	8.4e-16	0.212897	1230426	44731	LDL-C	LS-BMD	5.26405e-05	64.7735
rs2301179	A	G	A	G	-0.0158997	0.001071	0.492	0.508751	0.00139539	0.008591	4.46e-30	0.902703	1227839	44731	LDL-C	LS-BMD	0.00010573	129.833
rs2382818	T	A	T	A	0.00825349	-0.002062	0.41	0.385998	0.00143144	0.009017	8.12e-09	0.823245	1217906	44731	LDL-C	LS-BMD	2.72963e-05	33.2451
rs2391159	T	C	T	C	-0.0234181	0.007474	0.207	0.156245	0.00171891	0.010965	2.89e-42	0.505653	1231220	44731	LDL-C	LS-BMD	0.000150729	185.608
rs247617	A	C	A	C	-0.0366691	-2.4e-05	0.321	0.308433	0.00148161	0.009357	3.14e-135	0.997978	1230433	44731	LDL-C	LS-BMD	0.000497575	612.537
rs2479413	T	C	T	C	-0.0500808	-0.009622	0.349	0.350676	0.00154721	0.009454	1e-200	0.320231	1172094	44731	LDL-C	LS-BMD	0.000893086	1047.72
rs2519093	T	C	T	C	0.0724494	-0.016701	0.188	0.171997	0.00175473	0.011267	1e-200	0.146202	1230436	44731	LDL-C	LS-BMD	0.00138353	1704.7
rs2526385	T	G	T	G	-0.00995484	0.005945	0.188	0.276213	0.00178991	0.012379	2.67e-08	0.639063	1209413	44731	LDL-C	LS-BMD	2.55753e-05	30.9318
rs2594205	A	G	A	G	0.012694	0.004324	0.122	0.16961	0.00215727	0.013554	4e-09	0.755373	1218730	44731	LDL-C	LS-BMD	2.84098e-05	34.6248
rs2617447	G	A	G	A	0.0084492	-0.005045	0.426	0.396579	0.00140646	0.008953	1.88e-09	0.582068	1228631	44731	LDL-C	LS-BMD	2.93726e-05	36.0891
rs2618566	G	T	G	T	0.040212	-0.003075	0.339	0.366428	0.00151102	0.009314	4.87e-156	0.747137	1178991	44731	LDL-C	LS-BMD	0.000600343	708.223
rs263423	A	G	A	G	-0.0106027	-0.010697	0.201	0.195545	0.00175555	0.011078	1.55e-09	0.345643	1211478	44731	LDL-C	LS-BMD	3.01077e-05	36.4759
rs2642438	A	G	A	G	-0.0268921	0.006785	0.294	0.254893	0.00152599	0.009313	1.65e-69	0.47514	1218032	44731	LDL-C	LS-BMD	0.000254904	310.56
rs267733	G	A	G	A	-0.0187116	0.004554	0.156	0.116388	0.00190325	0.01162	8.25e-23	0.700851	1230294	44731	LDL-C	LS-BMD	7.85574e-05	96.6561
rs2706381	T	C	T	C	-0.0195199	0.024191	0.196	0.23222	0.00175196	0.011417	7.86e-29	0.037817	1227720	44731	LDL-C	LS-BMD	0.000101103	124.138
rs272441	A	G	A	G	0.0137103	-0.015807	0.0899	0.073508	0.00245056	0.01518	2.21e-08	0.309156	1211476	44731	LDL-C	LS-BMD	2.58367e-05	31.3013
rs2737245	T	G	T	G	-0.0253718	0.009392	0.277	0.254654	0.00155136	0.009814	4.04e-60	0.349978	1231202	44731	LDL-C	LS-BMD	0.000217197	267.471
rs2740488	C	A	C	A	-0.0249217	-0.008492	0.261	0.286476	0.00158221	0.009938	6.74e-56	0.403967	1230649	44731	LDL-C	LS-BMD	0.00020156	248.1
rs2792751	T	C	T	C	0.023866	-0.006615	0.281	0.242164	0.00153005	0.00946	7.49e-55	0.493073	1230453	44731	LDL-C	LS-BMD	0.000197696	243.303
rs28375625	A	C	A	C	-0.00909575	-0.002511	0.461	0.453063	0.00140542	0.008838	9.68e-11	0.781456	1218841	44731	LDL-C	LS-BMD	3.43639e-05	41.8855
rs28497720	T	C	T	C	-0.0175436	-0.001481	0.251	0.257836	0.00159642	0.009917	4.3e-28	0.883981	1231260	44731	LDL-C	LS-BMD	9.80733e-05	120.765
rs28498684	A	G	A	G	0.0131553	0.009283	0.4	0.523389	0.00141998	0.008991	1.96e-20	0.313278	1218839	44731	LDL-C	LS-BMD	7.04142e-05	85.8295
rs28615248	C	T	C	T	0.0244134	0.013459	0.196	0.189817	0.00175688	0.013244	6.71e-44	0.320938	1230402	44731	LDL-C	LS-BMD	0.000156912	193.095
rs28732146	A	T	A	T	0.0140004	0.02069	0.196	0.193477	0.00180155	0.013615	7.77e-15	0.137766	1162197	44731	LDL-C	LS-BMD	5.1962e-05	60.3931
rs28811342	C	T	C	T	0.0125833	0.008678	0.197	0.186714	0.0017499	0.01092	6.44e-13	0.437637	1230439	44731	LDL-C	LS-BMD	4.20227e-05	51.7085
rs28894779	A	G	A	G	-0.0236641	-0.025965	0.0345	0.0456643	0.00383617	0.023898	6.89e-10	0.288622	1230405	44731	LDL-C	LS-BMD	3.09259e-05	38.0525
rs2936512	T	C	T	C	-0.0119104	-0.008045	0.326	0.292363	0.00148144	0.009508	9e-16	0.406873	1231262	44731	LDL-C	LS-BMD	5.24942e-05	64.6374
rs2941465	T	C	T	C	-0.00842039	0.005485	0.437	0.438027	0.00139864	0.008903	1.74e-09	0.547407	1231262	44731	LDL-C	LS-BMD	2.94367e-05	36.2453
rs2970902	C	G	C	G	0.0101195	-0.003606	0.342	0.280907	0.00147386	0.009161	6.6e-12	0.700654	1231236	44731	LDL-C	LS-BMD	3.82867e-05	47.1417
rs3184504	T	C	T	C	-0.0234144	-0.010309	0.473	0.341527	0.00139369	0.009191	2.43e-63	0.271544	1230454	44731	LDL-C	LS-BMD	0.000229334	282.249
rs34265667	A	G	A	G	-0.0244429	-0.006373	0.0311	0.023707	0.00400661	0.023025	1.06e-09	0.786131	1230452	44731	LDL-C	LS-BMD	3.02464e-05	37.2178
rs34372369	A	G	A	G	0.0192832	-0.012938	0.0508	0.043994	0.00310689	0.018909	5.41e-10	0.502432	1231082	44731	LDL-C	LS-BMD	3.129e-05	38.5217
rs34707604	C	T	C	T	0.0317679	-0.017856	0.248	0.207001	0.00186917	0.016214	8.83e-65	0.282114	1129915	44731	LDL-C	LS-BMD	0.000255578	288.854
rs34752362	A	G	A	G	-0.00964234	0.010419	0.443	0.39817	0.00141299	0.00887	8.85e-12	0.251284	1223509	44731	LDL-C	LS-BMD	3.80595e-05	46.5678
rs34795914	T	G	T	G	0.0614984	0.039364	0.0278	0.0197295	0.00462547	0.026552	2.45e-40	0.147622	1184709	44731	LDL-C	LS-BMD	0.00014919	176.773
rs34927723	T	C	T	C	-0.0133769	-0.008418	0.157	0.165632	0.00193079	0.011835	4.26e-12	0.487275	1230441	44731	LDL-C	LS-BMD	3.90088e-05	47.9999
rs35081008	T	C	T	C	-0.0308607	0.015766	0.155	0.118934	0.0019307	0.012195	1.65e-57	0.206682	1231233	44731	LDL-C	LS-BMD	0.000207468	255.494
rs35106682	A	C	A	C	0.00782023	0.009236	0.493	0.491249	0.00139458	0.008773	2.05e-08	0.303831	1231064	44731	LDL-C	LS-BMD	2.55423e-05	31.445
rs35206901	G	A	G	A	-0.0390528	-0.01537	0.185	0.186794	0.00177995	0.01142	1.07e-106	0.188695	1231244	44731	LDL-C	LS-BMD	0.000390818	481.38
rs35239705	A	G	A	G	-0.0634174	0.014565	0.192	0.190931	0.00181215	0.011469	1e-200	0.213146	1231262	44731	LDL-C	LS-BMD	0.00099368	1224.69
rs352942	A	G	A	G	-0.0104223	0.011983	0.252	0.252904	0.00163487	0.010511	1.83e-10	0.265505	1212243	44731	LDL-C	LS-BMD	3.3524e-05	40.6406
rs35468353	G	A	G	A	0.0118798	-0.003388	0.377	0.413206	0.00143087	0.009272	1.02e-16	0.72122	1227839	44731	LDL-C	LS-BMD	5.61374e-05	68.9314
rs35882350	G	A	G	A	0.0181651	0.014166	0.256	0.228321	0.00162585	0.010426	5.55e-29	0.184499	1213975	44731	LDL-C	LS-BMD	0.000102816	124.829
rs35978917	C	T	C	T	-0.0434724	0.025259	0.0646	0.108671	0.00297811	0.018551	2.92e-48	0.183575	1223782	44731	LDL-C	LS-BMD	0.000174087	213.081
rs3780181	G	A	G	A	-0.0358747	-0.026551	0.0696	0.0913286	0.0027624	0.017259	1.45e-38	0.132974	1231175	44731	LDL-C	LS-BMD	0.00013697	168.656
rs3814365	T	C	T	C	-0.0137336	0.000512	0.443	0.498807	0.00141565	0.008608	2.98e-22	0.953527	1222209	44731	LDL-C	LS-BMD	7.69978e-05	94.1144
rs3820897	T	C	T	C	0.0159195	-0.011975	0.192	0.244391	0.00176923	0.011522	2.3e-19	0.310077	1214850	44731	LDL-C	LS-BMD	6.66406e-05	80.9635
rs3935011	C	T	C	T	0.00893719	0.004744	0.48	0.481782	0.00140019	0.009639	1.74e-10	0.630768	1225699	44731	LDL-C	LS-BMD	3.32376e-05	40.7406
rs41280463	A	G	A	G	-0.0152278	0.007308	0.167	0.126412	0.00185837	0.011983	2.52e-16	0.551456	1231254	44731	LDL-C	LS-BMD	5.45304e-05	67.1443
rs41329344	T	C	T	C	0.0137729	-0.012456	0.107	0.083373	0.00223775	0.016422	7.52e-10	0.457168	1230372	44731	LDL-C	LS-BMD	3.07877e-05	37.8815
rs4234798	T	G	T	G	-0.0110259	0.008876	0.39	0.362928	0.00141946	0.008892	7.99e-15	0.329571	1225532	44731	LDL-C	LS-BMD	4.92307e-05	60.3366
rs4307732	A	G	A	G	0.047985	-0.018446	0.108	0.13397	0.00221699	0.014074	6.89e-104	0.200514	1230366	44731	LDL-C	LS-BMD	0.000380613	468.471
rs4374942	C	T	C	T	0.0199517	0.016094	0.0808	0.121241	0.00255281	0.016351	5.47e-15	0.336387	1231236	44731	LDL-C	LS-BMD	4.96089e-05	61.0832
rs4390169	A	G	A	G	0.0119697	-0.013443	0.485	0.557916	0.00138496	0.008542	5.49e-18	0.122899	1230454	44731	LDL-C	LS-BMD	6.07016e-05	74.695
rs45518133	T	C	T	C	-0.112477	-0.063511	0.0135	0.010501	0.00598604	0.044908	9.14e-79	0.165629	1223606	44731	LDL-C	LS-BMD	0.000288457	353.059
rs45613837	A	G	A	G	-0.00793402	0.006918	0.451	0.456722	0.00142815	0.008785	2.77e-08	0.440153	1220596	44731	LDL-C	LS-BMD	2.52846e-05	30.863
rs4665972	T	C	T	C	0.0300431	-0.023711	0.393	0.353063	0.00145833	0.00906	2.69e-94	0.01032	1218799	44731	LDL-C	LS-BMD	0.000348092	424.402
rs4671050	T	G	T	G	-0.0223969	-0.016164	0.32	0.298966	0.0015036	0.00941	3.52e-50	0.093421	1230373	44731	LDL-C	LS-BMD	0.0001803	221.876
rs4803748	T	C	T	C	-0.0749909	0.005415	0.384	0.450278	0.00147706	0.009121	1e-200	0.562087	1213922	44731	LDL-C	LS-BMD	0.00211889	2577.63
rs4946713	A	C	A	C	-0.0112055	-0.003449	0.447	0.423787	0.00139973	0.008924	1.19e-15	0.704842	1228646	44731	LDL-C	LS-BMD	5.21584e-05	64.0875
rs4970824	A	G	A	G	-0.089795	0.027511	0.0695	0.048767	0.00275232	0.01708	1e-200	0.114338	1231262	44731	LDL-C	LS-BMD	0.000863735	1064.4
rs5026917	C	A	C	A	-0.00885758	0.008269	0.386	0.366667	0.00146939	0.009134	1.66e-09	0.376567	1188237	44731	LDL-C	LS-BMD	3.05802e-05	36.3375
rs523118	T	G	T	G	-0.0144134	-0.012203	0.211	0.22498	0.00177081	0.010442	3.97e-16	0.253678	1218799	44731	LDL-C	LS-BMD	5.43542e-05	66.2504
rs553427	C	T	C	T	-0.0403134	-0.004559	0.473	0.395625	0.00140727	0.008678	1.77e-180	0.607935	1227838	44731	LDL-C	LS-BMD	0.000667902	820.622
rs55696093	G	A	G	A	0.0382032	0.011649	0.211	0.184885	0.0017054	0.010849	3.82e-111	0.294308	1230421	44731	LDL-C	LS-BMD	0.000407677	501.818
rs55714927	T	C	T	C	-0.0349154	0.008628	0.189	0.181066	0.00183132	0.011629	4.87e-81	0.467039	1188821	44731	LDL-C	LS-BMD	0.000305672	363.5
rs55732372	A	G	A	G	0.0173547	0.019328	0.0758	0.0561655	0.0026697	0.016856	8e-11	0.262746	1228552	44731	LDL-C	LS-BMD	3.43954e-05	42.258
rs55869620	T	C	T	C	-0.0256698	0.01962	0.0515	0.0431981	0.0033212	0.018487	1.08e-14	0.299965	1199679	44731	LDL-C	LS-BMD	4.9793e-05	59.7385
rs55921103	G	T	G	T	-0.0126185	-0.004758	0.359	0.431185	0.00147847	0.009182	1.4e-17	0.612823	1218788	44731	LDL-C	LS-BMD	5.97635e-05	72.8433
rs55943924	A	G	A	G	-0.0119692	-0.001224	0.119	0.105251	0.00214672	0.013715	2.47e-08	0.930521	1230232	44731	LDL-C	LS-BMD	2.52686e-05	31.087
rs56118251	G	A	G	A	0.0136844	0.000107	0.157	0.169133	0.00188919	0.011453	4.37e-13	0.992707	1231243	44731	LDL-C	LS-BMD	4.26126e-05	52.4686
rs56223081	T	G	T	G	0.0187347	-0.003719	0.0492	0.0354018	0.00330254	0.02227	1.4e-08	0.870424	1230427	44731	LDL-C	LS-BMD	2.61535e-05	32.1808
rs56225452	T	C	T	C	0.0171791	0.009652	0.18	0.173747	0.00180594	0.011597	1.86e-21	0.416302	1226343	44731	LDL-C	LS-BMD	7.3782e-05	90.4885
rs56266464	A	G	A	G	-0.113748	-0.000462	0.0615	0.06062	0.00290807	0.017924	1e-200	0.979851	1231249	44731	LDL-C	LS-BMD	0.00124106	1529.95
rs56294298	A	G	A	G	-0.0183291	0.018787	0.0847	0.0651551	0.00261275	0.015562	2.3e-12	0.238369	1228531	44731	LDL-C	LS-BMD	4.00574e-05	49.2137
rs564449	T	G	T	G	0.0267236	-0.002622	0.115	0.106523	0.00218062	0.014178	1.58e-34	0.8561	1218830	44731	LDL-C	LS-BMD	0.000123206	150.186
rs5746498	C	T	C	T	0.0133001	-0.002922	0.238	0.256484	0.00169736	0.010112	4.66e-15	0.777778	1212286	44731	LDL-C	LS-BMD	5.06448e-05	61.399
rs5752963	A	G	A	G	0.0267521	0.023016	0.0365	0.0645187	0.00365516	0.027253	2.5e-13	0.409478	1230389	44731	LDL-C	LS-BMD	4.35353e-05	53.5676
rs5755688	A	G	A	G	0.0136768	0.006027	0.359	0.418138	0.00145715	0.010451	6.23e-21	0.573274	1218023	44731	LDL-C	LS-BMD	7.23225e-05	88.0967
rs576285576	G	A	G	A	-0.0221474	0.090257	0.0778	0.0931583	0.00366466	0.0841	1.51e-09	0.294549	858775	44731	LDL-C	LS-BMD	4.25285e-05	36.5239
rs603424	A	G	A	G	0.0158621	0.011502	0.169	0.256086	0.0018835	0.012719	3.71e-17	0.375376	1222742	44731	LDL-C	LS-BMD	5.80003e-05	70.9234
rs6060491	T	C	T	C	-0.0301101	0.000546	0.124	0.133572	0.00210738	0.013018	2.6e-46	0.967293	1230434	44731	LDL-C	LS-BMD	0.000165885	204.145
rs60847460	T	C	T	C	-0.0181506	-0.003678	0.14	0.201989	0.00198944	0.012285	7.28e-20	0.769959	1230320	44731	LDL-C	LS-BMD	6.76508e-05	83.2376
rs6090040	A	C	A	C	0.0143197	-0.006948	0.483	0.479157	0.00147233	0.009084	2.34e-22	0.455092	1073397	44731	LDL-C	LS-BMD	8.81168e-05	94.5925
rs60988380	T	C	T	C	0.0130636	-0.011158	0.103	0.121241	0.00230171	0.014292	1.38e-08	0.445767	1230305	44731	LDL-C	LS-BMD	2.61819e-05	32.2125
rs615552	C	T	C	T	0.00870666	-0.000486	0.439	0.342482	0.00140987	0.010529	6.6e-10	0.964062	1216589	44731	LDL-C	LS-BMD	3.13464e-05	38.1368
rs61730955	A	G	A	G	0.016898	0.01776	0.0564	0.047176	0.00303299	0.018989	2.53e-08	0.359227	1212928	44731	LDL-C	LS-BMD	2.55907e-05	31.0404
rs61754230	T	C	T	C	0.0491427	0.001996	0.0158	0.015752	0.00574339	0.036102	1.16e-17	0.956767	1100434	44731	LDL-C	LS-BMD	6.65256e-05	73.2117
rs61882680	T	C	T	C	-0.0279637	-0.005301	0.0304	0.0238663	0.00410924	0.025349	1.01e-11	0.838153	1231245	44731	LDL-C	LS-BMD	3.76102e-05	46.309
rs62070652	T	C	T	C	0.0134136	-0.003733	0.266	0.229276	0.00157535	0.009945	1.67e-17	0.713918	1227832	44731	LDL-C	LS-BMD	5.90435e-05	72.4996
rs62119261	C	A	C	A	-0.112605	0.007225	0.0414	0.0407319	0.00353352	0.021962	1e-200	0.747987	1228633	44731	LDL-C	LS-BMD	0.000825884	1015.55
rs62204032	T	A	T	A	-0.0213519	0.015331	0.0478	0.041607	0.0035406	0.021448	1.63e-09	0.485127	1220569	44731	LDL-C	LS-BMD	2.9795e-05	36.3679
rs62363367	C	A	C	A	-0.0311531	0.018211	0.0204	0.0143994	0.00500228	0.03152	4.73e-10	0.572591	1228418	44731	LDL-C	LS-BMD	3.15723e-05	38.7852
rs62406547	C	A	C	A	-0.0127913	0.012015	0.496	0.552586	0.00155124	0.009734	1.64e-16	0.228007	1049765	44731	LDL-C	LS-BMD	6.47666e-05	67.994
rs62419249	A	G	A	G	0.0121051	-0.002914	0.478	0.411933	0.00140411	0.008771	6.63e-18	0.745619	1225747	44731	LDL-C	LS-BMD	6.06328e-05	74.3248
rs62509311	T	A	T	A	-0.0152619	0.000395	0.279	0.23039	0.00156162	0.009893	1.47e-22	0.968855	1231219	44731	LDL-C	LS-BMD	7.75707e-05	95.5137
rs638769	G	C	G	C	-0.0084347	0.004845	0.293	0.340971	0.0015297	0.009559	3.51e-08	0.620592	1231009	44731	LDL-C	LS-BMD	2.46976e-05	30.4037
rs6431630	A	G	A	G	0.0241194	-0.016939	0.105	0.146937	0.00225665	0.014677	1.16e-26	0.259667	1230429	44731	LDL-C	LS-BMD	9.28341e-05	114.236
rs6441313	A	G	A	G	0.0125638	0.012067	0.463	0.498886	0.00141675	0.008806	7.44e-19	0.180739	1221451	44731	LDL-C	LS-BMD	6.43801e-05	78.6421
rs6448432	A	G	A	G	0.00874286	-0.001805	0.296	0.258473	0.001515	0.009536	7.89e-09	0.853279	1229392	44731	LDL-C	LS-BMD	2.70882e-05	33.3028
rs6588577	A	C	A	C	-0.0218927	-0.008974	0.0658	0.068576	0.00281389	0.016436	7.24e-15	0.593863	1221449	44731	LDL-C	LS-BMD	4.9555e-05	60.5318
rs6602909	C	T	C	T	0.0211903	-0.01592	0.33	0.390056	0.00151305	0.009532	1.45e-44	0.10286	1193828	44731	LDL-C	LS-BMD	0.000164269	196.14
rs6665535	G	A	G	A	0.00952109	0.000479	0.24	0.273986	0.00165198	0.010504	8.24e-09	0.964469	1231248	44731	LDL-C	LS-BMD	2.69778e-05	33.2172
rs6689	G	A	G	A	0.0389564	-0.021265	0.203	0.132538	0.0018946	0.018601	6.03e-94	0.264181	1211341	44731	LDL-C	LS-BMD	0.000348903	422.787
rs6734686	C	T	C	T	0.0150323	0.001069	0.21	0.176372	0.0017352	0.010637	4.59e-18	0.921821	1218765	44731	LDL-C	LS-BMD	6.15751e-05	75.0501
rs67890964	C	T	C	T	-0.0182605	0.006688	0.381	0.387271	0.0014752	0.009352	3.42e-35	0.484918	1201951	44731	LDL-C	LS-BMD	0.000127462	153.223
rs6792725	A	G	A	G	0.015304	0.002972	0.319	0.300955	0.00156248	0.009578	1.19e-22	0.761831	1212395	44731	LDL-C	LS-BMD	7.9123e-05	95.9357
rs686958	T	A	T	A	0.0115423	-0.011375	0.181	0.2572	0.00181318	0.011324	1.94e-10	0.326557	1218743	44731	LDL-C	LS-BMD	3.32488e-05	40.5231
rs6869845	C	T	C	T	-0.0167463	0.002045	0.451	0.438425	0.00139999	0.008838	5.64e-33	0.82119	1230360	44731	LDL-C	LS-BMD	0.00011628	143.083
rs6967728	A	G	A	G	-0.0179411	0.010386	0.183	0.204216	0.00183651	0.013728	1.53e-22	0.459979	1218807	44731	LDL-C	LS-BMD	7.82965e-05	95.4357
rs6999569	G	A	G	A	-0.0537463	-0.009367	0.472	0.397772	0.00140371	0.008963	1e-200	0.305594	1215758	44731	LDL-C	LS-BMD	0.0012044	1466.03
rs704	A	G	A	G	0.018865	-0.01116	0.477	0.49992	0.00138898	0.008508	5.13e-42	0.198495	1225534	44731	LDL-C	LS-BMD	0.000150498	184.468
rs7108486	C	T	C	T	-0.0322033	0.018727	0.0244	0.048926	0.00457976	0.02983	2.04e-12	0.53982	1230091	44731	LDL-C	LS-BMD	4.01939e-05	49.4441
rs7124487	T	C	T	C	-0.011576	0.007537	0.186	0.183612	0.00182058	0.011129	2.04e-10	0.508362	1230443	44731	LDL-C	LS-BMD	3.28565e-05	40.4294
rs71311871	G	A	G	A	-0.0379602	0.026028	0.0814	0.0665076	0.00252076	0.015823	3.01e-51	0.108159	1231258	44731	LDL-C	LS-BMD	0.000184147	226.774
rs7157399	T	C	T	C	-0.0253853	0.022705	0.14	0.126651	0.00200506	0.012492	9.77e-37	0.075876	1220634	44731	LDL-C	LS-BMD	0.000131301	160.291
rs7191623	A	G	A	G	-0.0147557	-0.012226	0.208	0.252745	0.00171914	0.010568	9.23e-18	0.258522	1231261	44731	LDL-C	LS-BMD	5.98303e-05	73.671
rs721412	G	A	G	A	-0.00925357	0.009662	0.31	0.37494	0.00151888	0.009467	1.11e-09	0.318871	1228581	44731	LDL-C	LS-BMD	3.02103e-05	37.1168
rs72631343	G	C	G	C	-0.0438838	0.015113	0.13	0.154097	0.00206407	0.013292	2.62e-100	0.266781	1230361	44731	LDL-C	LS-BMD	0.000367255	452.021
rs72663045	G	T	G	T	0.0403007	0.017087	0.0196	0.0148767	0.00503784	0.029874	1.25e-15	0.576444	1231178	44731	LDL-C	LS-BMD	5.19748e-05	63.9935
rs72768309	C	G	C	G	-0.0278833	-0.030301	0.0377	0.0241846	0.0036492	0.024142	2.16e-14	0.220244	1231149	44731	LDL-C	LS-BMD	4.742e-05	58.3838
rs72772042	A	C	A	C	-0.0123084	0.003186	0.146	0.17144	0.00195634	0.012499	3.14e-10	0.803413	1230431	44731	LDL-C	LS-BMD	3.21694e-05	39.5835
rs72836561	T	C	T	C	-0.0297626	0.00912	0.0304	0.023309	0.0040428	0.025016	1.81e-13	0.720833	1225370	44731	LDL-C	LS-BMD	4.42273e-05	54.1972
rs7300192	A	G	A	G	0.0134682	0.003064	0.365	0.376611	0.00146867	0.009024	4.72e-20	0.740167	1205486	44731	LDL-C	LS-BMD	6.97555e-05	84.095
rs73007510	T	C	T	C	-0.0491233	0.036069	0.0171	0.0141607	0.00579456	0.036067	2.3e-17	0.328698	1222307	44731	LDL-C	LS-BMD	5.87934e-05	71.8676
rs73013176	C	T	C	T	-0.214147	0.017616	0.0118	0.00739857	0.00676303	0.047417	1e-200	0.716747	1223843	44731	LDL-C	LS-BMD	0.000818578	1002.63
rs73075609	T	C	T	C	0.0479201	-0.007741	0.0239	0.0191726	0.00475232	0.027765	6.53e-24	0.785408	1228539	44731	LDL-C	LS-BMD	8.27559e-05	101.677
rs73147887	G	C	G	C	0.0158654	-0.003275	0.212	0.193874	0.00178832	0.010589	7.21e-19	0.762581	1108562	44731	LDL-C	LS-BMD	7.09939e-05	78.7065
rs7327867	G	A	G	A	0.0198561	-0.007497	0.474	0.477327	0.00139678	0.008724	7.33e-46	0.401325	1224331	44731	LDL-C	LS-BMD	0.000165029	202.084
rs74019283	T	G	T	G	-0.0208027	-0.02609	0.0385	0.0491647	0.00375364	0.025124	2.99e-08	0.310477	1227123	44731	LDL-C	LS-BMD	2.50285e-05	30.7138
rs74090765	G	T	G	T	0.0144654	-0.01386	0.173	0.181543	0.00183467	0.011607	3.16e-15	0.243504	1226945	44731	LDL-C	LS-BMD	5.06638e-05	62.1648
rs74341202	A	G	A	G	-0.0425579	0.018838	0.0497	0.0439936	0.00322656	0.021178	1e-39	0.385001	1220569	44731	LDL-C	LS-BMD	0.000142514	173.972
rs74695562	G	T	G	T	-0.0369214	-0.008382	0.0417	0.0315831	0.00369832	0.023119	1.8e-23	0.722319	1228685	44731	LDL-C	LS-BMD	8.11095e-05	99.6659
rs74747585	C	T	C	T	-0.109328	-0.089584	0.0202	0.0168656	0.00507731	0.029302	7.7e-103	0.002838	1225049	44731	LDL-C	LS-BMD	0.000378336	463.655
rs7512010	A	T	A	T	-0.0182638	0.011358	0.193	0.224741	0.00179491	0.011158	2.56e-24	0.320125	1198346	44731	LDL-C	LS-BMD	8.63927e-05	103.537
rs7534572	C	G	C	G	-0.0428825	0.003273	0.329	0.364439	0.00154102	0.014219	2.03e-170	0.822101	1188410	44731	LDL-C	LS-BMD	0.00065117	774.36
rs75588192	A	G	A	G	0.0164726	0.01029	0.14	0.122593	0.0021227	0.013224	8.48e-15	0.447281	1097902	44731	LDL-C	LS-BMD	5.48479e-05	60.2208
rs75980706	T	G	T	G	-0.0359561	-0.006793	0.0188	0.0272076	0.00528501	0.054629	1.02e-11	0.902967	1210302	44731	LDL-C	LS-BMD	3.82422e-05	46.2863
rs7599046	A	C	A	C	-0.018004	-0.004551	0.0496	0.072235	0.00328702	0.019912	4.32e-08	0.823365	1221407	44731	LDL-C	LS-BMD	2.45619e-05	30.0008
rs76933614	C	T	C	T	0.0231794	0.000383	0.0771	0.0573588	0.00267339	0.017309	4.31e-18	0.98276	1231192	44731	LDL-C	LS-BMD	6.10559e-05	75.176
rs7700965	C	T	C	T	0.0453918	0.002589	0.353	0.445982	0.00146732	0.009198	1e-200	0.783399	1231115	44731	LDL-C	LS-BMD	0.000776728	956.983
rs77542162	G	A	G	A	0.18313	-0.052405	0.0196	0.013127	0.00508432	0.031896	1e-200	0.107268	1226076	44731	LDL-C	LS-BMD	0.001057	1297.34
rs77960347	G	A	G	A	0.0699399	0.029651	0.0125	0.00891	0.00619973	0.038235	1.63e-29	0.447145	1228446	44731	LDL-C	LS-BMD	0.000103587	127.263
rs78186330	A	G	A	G	0.0163391	-0.007357	0.208	0.234527	0.00176585	0.011011	2.19e-20	0.514031	1195580	44731	LDL-C	LS-BMD	7.16043e-05	85.6146
rs78408557	T	C	T	C	0.0401555	-0.027048	0.0132	0.00930788	0.00671802	0.043512	2.27e-09	0.543797	1208498	44731	LDL-C	LS-BMD	2.9563e-05	35.7278
rs78531123	A	G	A	G	0.0182966	-0.0145	0.0611	0.0501193	0.00291554	0.018476	3.48e-10	0.443408	1201449	44731	LDL-C	LS-BMD	3.27781e-05	39.3824
rs7864568	A	G	A	G	-0.0155516	-0.004239	0.316	0.331185	0.00155864	0.009746	1.91e-23	0.670977	1192893	44731	LDL-C	LS-BMD	8.34489e-05	99.5538
rs7904973	G	T	G	T	-0.0209679	0.003258	0.424	0.45171	0.00140615	0.008806	2.77e-50	0.717822	1223462	44731	LDL-C	LS-BMD	0.000181709	222.354
rs79391862	C	A	C	A	-0.0639367	-0.024041	0.0202	0.00930788	0.00532487	0.045878	3.26e-33	0.608827	1222627	44731	LDL-C	LS-BMD	0.000117906	144.172
rs79868705	A	G	A	G	-0.109229	0.022779	0.0398	0.04471	0.00354924	0.02103	1e-200	0.288327	1231181	44731	LDL-C	LS-BMD	0.000768687	947.119
rs799157	T	C	T	C	0.0317878	0.002382	0.0363	0.036913	0.00387352	0.022286	2.28e-16	0.91655	1211433	44731	LDL-C	LS-BMD	5.55886e-05	67.3455
rs8029797	A	T	A	T	-0.00949676	0.007604	0.313	0.364837	0.00149208	0.009294	1.96e-10	0.424237	1224331	44731	LDL-C	LS-BMD	3.30867e-05	40.5104
rs8038512	T	G	T	G	-0.00924136	0.007777	0.356	0.336675	0.00148063	0.009193	4.33e-10	0.40867	1216216	44731	LDL-C	LS-BMD	3.20298e-05	38.9563
rs8108762	A	G	A	G	-0.0292256	0.022388	0.319	0.301432	0.0015278	0.009684	1.44e-81	0.023458	1216534	44731	LDL-C	LS-BMD	0.000300704	365.926
rs8110479	T	C	T	C	-0.124497	0.000842	0.0424	0.035163	0.00363328	0.02044	1e-200	0.967904	1218686	44731	LDL-C	LS-BMD	0.000962521	1174.14
rs8139142	C	T	C	T	-0.0135048	0.004318	0.2	0.200875	0.00201931	0.014896	2.27e-11	0.777118	1157656	44731	LDL-C	LS-BMD	3.86344e-05	44.727
rs8191774	C	T	C	T	-0.0340348	-0.001366	0.0164	0.014161	0.00551071	0.032441	6.57e-10	0.967056	1227976	44731	LDL-C	LS-BMD	3.10619e-05	38.1444
rs896311	G	A	G	A	-0.0165774	0.004817	0.3	0.324185	0.00152682	0.00952	1.84e-27	0.621197	1220604	44731	LDL-C	LS-BMD	9.65696e-05	117.884
rs9297994	G	A	G	A	0.0355062	-0.014035	0.338	0.286874	0.00146485	0.009369	8.68e-130	0.14345	1230341	44731	LDL-C	LS-BMD	0.000477298	587.518
rs9399137	C	T	C	T	-0.0255597	-0.005553	0.262	0.216468	0.00158355	0.010261	1.32e-58	0.595805	1230371	44731	LDL-C	LS-BMD	0.0002117	260.524
rs9410207	C	T	C	T	-0.0200359	-0.003968	0.0656	0.0536197	0.00282853	0.017442	1.41e-12	0.824183	1226916	44731	LDL-C	LS-BMD	4.08944e-05	50.1759
rs9496567	A	G	A	G	-0.0209744	0.004438	0.236	0.21066	0.00164372	0.010144	2.73e-37	0.669172	1231243	44731	LDL-C	LS-BMD	0.000132228	162.826
rs952225	C	T	C	T	-0.00840698	-0.002627	0.354	0.368815	0.00145289	0.009112	7.19e-09	0.778302	1231254	44731	LDL-C	LS-BMD	2.71929e-05	33.4822
rs9535755	G	C	G	C	0.0114717	-0.001181	0.172	0.163484	0.00183435	0.011806	4.01e-10	0.922156	1231233	44731	LDL-C	LS-BMD	3.17641e-05	39.1102
rs9543956	T	G	T	G	-0.00888884	-0.004947	0.272	0.257279	0.00159449	0.009835	2.48e-08	0.623233	1199612	44731	LDL-C	LS-BMD	2.59057e-05	31.0775
rs954680	C	G	C	G	-0.0123572	0.002413	0.298	0.314956	0.0015382	0.009468	9.47e-16	0.803425	1220562	44731	LDL-C	LS-BMD	5.28727e-05	64.5378
rs964184	G	C	G	C	0.0552411	-0.013717	0.135	0.168656	0.00201933	0.012593	9.12e-165	0.287418	1227839	44731	LDL-C	LS-BMD	0.000609122	748.358
rs9653945	A	G	A	G	-0.012963	-0.004059	0.347	0.306046	0.00145387	0.009282	4.83e-19	0.6693	1231249	44731	LDL-C	LS-BMD	6.45633e-05	79.4985
rs969075	T	C	T	C	-0.0147326	0.005898	0.335	0.286555	0.00149902	0.009185	8.52e-23	0.530595	1218838	44731	LDL-C	LS-BMD	7.92435e-05	96.5925
rs9837149	C	G	C	G	0.0188877	0.013402	0.153	0.163405	0.0019215	0.012287	8.39e-23	0.286746	1231260	44731	LDL-C	LS-BMD	7.84682e-05	96.6221
rs9837622	A	T	A	T	-0.0370846	-0.009602	0.073	0.097852	0.00270523	0.017081	9.03e-43	0.583029	1231252	44731	LDL-C	LS-BMD	0.000152604	187.922
rs9909417	A	G	A	G	0.00930066	0.006338	0.284	0.314956	0.00155538	0.009766	2.24e-09	0.526198	1227157	44731	LDL-C	LS-BMD	2.91368e-05	35.7564
rs9938506	G	A	G	A	0.0205816	-0.007822	0.327	0.329594	0.00151373	0.009336	4.19e-42	0.41322	1224330	44731	LDL-C	LS-BMD	0.000150972	184.868
rs9987289	A	G	A	G	-0.0598584	0.021547	0.0918	0.100239	0.00239036	0.015875	2.16e-138	0.184954	1231258	44731	LDL-C	LS-BMD	0.000509042	627.08

## Sheet: Table S3
Instrumental variables for TC to LS-BMD
SNP	effect_allele.exposure	other_allele.exposure	effect_allele.outcome	other_allele.outcome	beta.exposure	beta.outcome	eaf.exposure	eaf.outcome	se.exposure	se.outcome	pval.exposure	pval.outcome	samplesize.exposure	samplesize.outcome	exposure	outcome	R2	FSTAT
rs10035977	A	T	A	T	-0.00856739	0.004947	0.284	0.304853	0.0015089	0.00984	1.36e-08	0.62349	1289548	44731	TC	LS-BMD	2.49993e-05	32.2385
rs10040099	G	A	G	A	0.0107246	0.003473	0.192	0.274145	0.00172371	0.012393	4.91e-10	0.784336	1313654	44731	TC	LS-BMD	2.94673e-05	38.7109
rs10095103	T	C	T	C	0.0216349	-0.010041	0.424	0.48568	0.00148032	0.008879	2.25e-48	0.269359	1144277	44731	TC	LS-BMD	0.000186632	213.598
rs1014283	A	C	A	C	-0.0140219	-0.000656	0.183	0.23222	0.00173527	0.012369	6.45e-16	0.958522	1319959	44731	TC	LS-BMD	4.9465e-05	65.2949
rs10162642	A	G	A	G	-0.028569	0.012555	0.204	0.222753	0.0016662	0.010625	6.71e-66	0.248446	1319383	44731	TC	LS-BMD	0.000222776	293.992
rs10164254	G	T	G	T	0.00959226	-0.007073	0.242	0.308194	0.00164757	0.010209	5.81e-09	0.49866	1168866	44731	TC	LS-BMD	2.89986e-05	33.8964
rs10164853	G	A	G	A	-0.0268777	-0.005525	0.0758	0.116309	0.00258664	0.016585	2.73e-25	0.744933	1319396	44731	TC	LS-BMD	8.18279e-05	107.972
rs10184673	G	A	G	A	0.0240345	0.002207	0.405	0.43214	0.00137412	0.008933	1.68e-68	0.809324	1319887	44731	TC	LS-BMD	0.000231731	305.929
rs10272002	G	A	G	A	-0.023224	-0.00667	0.21	0.180907	0.001654	0.011051	8.73e-45	0.555596	1312943	44731	TC	LS-BMD	0.000150138	197.153
rs1029709	T	C	T	C	0.0113554	-2.8e-05	0.281	0.261496	0.00148595	0.009768	2.14e-14	0.997747	1319971	44731	TC	LS-BMD	4.42398e-05	58.3977
rs10495907	A	G	A	G	0.0269172	0.014793	0.138	0.123628	0.00194549	0.01298	1.55e-43	0.263885	1319980	44731	TC	LS-BMD	0.000145001	191.426
rs10503032	A	G	A	G	-0.00754942	0.006819	0.386	0.385123	0.00138342	0.008926	4.84e-08	0.455623	1309283	44731	TC	LS-BMD	2.27445e-05	29.7796
rs10513801	G	T	G	T	-0.0177327	-0.008392	0.133	0.114558	0.00198293	0.013092	3.8e-19	0.529819	1319145	44731	TC	LS-BMD	6.062e-05	79.9713
rs1057868	T	C	T	C	0.0117797	-0.002988	0.287	0.282657	0.00147422	0.009549	1.34e-15	0.75905	1319758	44731	TC	LS-BMD	4.83758e-05	63.8474
rs10753556	A	G	A	G	-0.0221874	-0.00238	0.126	0.261177	0.00201652	0.014526	3.7e-28	0.872825	1317203	44731	TC	LS-BMD	9.18999e-05	121.062
rs1077835	G	A	G	A	0.0647856	-0.006738	0.216	0.28218	0.00161941	0.010545	1e-200	0.531049	1319971	44731	TC	LS-BMD	0.00121102	1600.45
rs10832954	G	A	G	A	-0.0214397	-0.006402	0.272	0.361257	0.00150281	0.009928	3.54e-46	0.528847	1316516	44731	TC	LS-BMD	0.000154574	203.53
rs10843390	T	C	T	C	-0.0143717	-0.008217	0.28	0.332299	0.00148882	0.009714	4.77e-22	0.408697	1319977	44731	TC	LS-BMD	7.05887e-05	93.1818
rs10858093	T	C	T	C	0.0431698	-0.009826	0.0266	0.0244232	0.00453244	0.029853	1.66e-21	0.747867	1303279	44731	TC	LS-BMD	6.96031e-05	90.7184
rs10876171	G	A	G	A	0.0153246	0.002891	0.365	0.376213	0.00142083	0.009033	4.02e-27	0.754642	1283806	44731	TC	LS-BMD	9.06057e-05	116.33
rs10910476	C	T	C	T	-0.0129086	-0.001983	0.455	0.522434	0.00136034	0.008985	2.33e-21	0.829364	1306629	44731	TC	LS-BMD	6.89098e-05	90.0456
rs11038635	A	G	A	G	-0.019316	0.005872	0.0626	0.131663	0.00277415	0.020201	3.33e-12	0.776514	1318557	44731	TC	LS-BMD	3.67671e-05	48.4813
rs11096689	C	T	C	T	0.0450869	0.001337	0.292	0.233652	0.0014747	0.009909	1e-200	0.894781	1319980	44731	TC	LS-BMD	0.00070765	934.744
rs111299924	T	C	T	C	-0.0187095	0.014606	0.341	0.273906	0.00142224	0.009189	1.59e-39	0.12056	1314488	44731	TC	LS-BMD	0.000131633	173.053
rs111589301	A	G	A	G	0.0141005	0.006557	0.197	0.184566	0.00168555	0.010888	5.99e-17	0.556447	1319130	44731	TC	LS-BMD	5.30487e-05	69.9818
rs11175540	A	T	A	T	0.0232318	0.002582	0.0662	0.094829	0.00274118	0.020705	2.35e-17	0.903035	1289501	44731	TC	LS-BMD	5.56987e-05	71.8274
rs111938177	T	C	T	C	-0.0419152	-0.014862	0.0124	0.0124105	0.00626489	0.038308	2.22e-11	0.704782	1311419	44731	TC	LS-BMD	3.41319e-05	44.7626
rs112159161	T	C	T	C	-0.17446	0.060272	0.0145	0.0123309	0.00570451	0.034202	1e-200	0.085236	1308784	44731	TC	LS-BMD	0.000714129	935.307
rs112170089	A	G	A	G	0.0540136	-0.024122	0.0182	0.0174224	0.00579975	0.04114	1.24e-20	0.566914	1144213	44731	TC	LS-BMD	7.57963e-05	86.7335
rs112244600	T	C	T	C	0.0275135	0.002741	0.0508	0.0372315	0.00346515	0.020038	2.02e-15	0.893683	1133476	44731	TC	LS-BMD	5.56175e-05	63.0444
rs11226108	C	G	C	G	-0.0143322	0.009258	0.191	0.184407	0.00173124	0.010821	1.25e-16	0.401644	1319096	44731	TC	LS-BMD	5.19532e-05	68.5347
rs1124175	T	G	T	G	0.016735	0.010076	0.147	0.197693	0.00195253	0.012688	1.03e-17	0.438012	1308697	44731	TC	LS-BMD	5.61297e-05	73.4607
rs112515514	A	G	A	G	-0.0304617	-0.002544	0.0231	0.0225935	0.00454082	0.028334	1.97e-11	0.930104	1312248	44731	TC	LS-BMD	3.42933e-05	45.0027
rs112575086	T	C	T	C	-0.0117295	-0.00258	0.12	0.0925219	0.00205573	0.013532	1.16e-08	0.852266	1319979	44731	TC	LS-BMD	2.46632e-05	32.5556
rs112811239	C	T	C	T	-0.00952235	0.000703	0.215	0.250597	0.00163576	0.010568	5.84e-09	0.948207	1319027	44731	TC	LS-BMD	2.56912e-05	33.8882
rs112838464	A	G	A	G	0.0146524	0.011509	0.109	0.0889419	0.00213647	0.013945	6.97e-12	0.420235	1319960	44731	TC	LS-BMD	3.56326e-05	47.0352
rs113330691	A	G	A	G	-0.149333	-0.044151	0.0335	0.031185	0.0036976	0.025102	1e-200	0.084688	1309168	44731	TC	LS-BMD	0.00124433	1631.06
rs113867238	A	G	A	G	-0.0266594	0.012055	0.302	0.229276	0.00146102	0.009415	2.18e-74	0.211058	1318956	44731	TC	LS-BMD	0.000252376	332.957
rs114165349	C	G	C	G	0.0603377	-0.002712	0.0231	0.0151154	0.00446217	0.03322	1.16e-41	0.93644	1314541	44731	TC	LS-BMD	0.000139076	182.846
rs114863007	A	G	A	G	-0.0373149	0.013307	0.0963	0.0643596	0.00227355	0.014772	1.55e-60	0.37897	1319072	44731	TC	LS-BMD	0.000204173	269.374
rs115383270	A	G	A	G	0.0248125	0.019028	0.0732	0.0592681	0.00264752	0.01743	7.12e-21	0.286307	1279209	44731	TC	LS-BMD	6.8658e-05	87.8338
rs115449167	C	A	C	A	0.0360621	0.012208	0.0229	0.0141607	0.0046503	0.03285	8.85e-15	0.71666	1311261	44731	TC	LS-BMD	4.58597e-05	60.1367
rs11621792	T	C	T	C	0.0211883	0.007604	0.449	0.368337	0.0013774	0.009005	2.13e-53	0.409512	1289046	44731	TC	LS-BMD	0.000183537	236.631
rs11626768	A	T	A	T	0.0114084	-0.004656	0.275	0.242005	0.00151572	0.009801	5.2e-14	0.642727	1319901	44731	TC	LS-BMD	4.29192e-05	56.6514
rs11648003	G	A	G	A	0.0499241	-0.019238	0.224	0.221559	0.00160487	0.010598	1e-200	0.076248	1319879	44731	TC	LS-BMD	0.000732636	967.699
rs11668058	A	G	A	G	0.045322	-0.035445	0.039	0.0295943	0.00344987	0.022176	2.01e-39	0.117146	1314024	44731	TC	LS-BMD	0.000131326	172.589
rs116692022	G	A	G	A	0.0516366	0.002653	0.0131	0.00954654	0.00620742	0.042499	8.91e-17	0.951359	1307705	44731	TC	LS-BMD	5.29127e-05	69.1978
rs116734477	T	C	T	C	-0.0347853	0.010168	0.0376	0.035004	0.00353192	0.023197	6.93e-23	0.668613	1314943	44731	TC	LS-BMD	7.37617e-05	96.9994
rs11673631	C	G	C	G	0.0336173	-0.016409	0.0397	0.0307876	0.00352741	0.024148	1.57e-21	0.506923	1312732	44731	TC	LS-BMD	6.91843e-05	90.8266
rs11679974	A	G	A	G	0.0144754	0.014471	0.104	0.101034	0.00218745	0.014201	3.65e-11	0.319617	1319929	44731	TC	LS-BMD	3.31757e-05	43.7909
rs1169288	C	A	C	A	0.0357173	-0.00409	0.322	0.309547	0.00143797	0.009127	3.43e-136	0.66046	1318934	44731	TC	LS-BMD	0.000467554	616.96
rs117047468	G	T	G	T	-0.0231515	0.014311	0.0527	0.0460621	0.00295851	0.018871	5.06e-15	0.4589	1318529	44731	TC	LS-BMD	4.64411e-05	61.2367
rs11711096	A	G	A	G	0.0138181	-0.015018	0.0879	0.111774	0.00236824	0.015465	5.39e-09	0.342891	1319844	44731	TC	LS-BMD	2.57936e-05	34.0443
rs11711206	G	A	G	A	0.0179384	-0.017827	0.0972	0.112251	0.00223135	0.01428	9.04e-16	0.222748	1319980	44731	TC	LS-BMD	4.89602e-05	64.6296
rs117113213	A	G	A	G	0.120087	0.005233	0.0327	0.0254574	0.00396505	0.026715	1e-200	0.848263	1307214	44731	TC	LS-BMD	0.000701202	917.263
rs117139027	A	G	A	G	-0.0669704	-0.056671	0.0128	0.012888	0.00625873	0.041408	1.01e-26	0.179712	1142523	44731	TC	LS-BMD	0.000100204	114.497
rs11761517	T	C	T	C	-0.00842809	0.005756	0.461	0.374463	0.00138461	0.008889	1.15e-09	0.527166	1274776	44731	TC	LS-BMD	2.90641e-05	37.0512
rs117726429	A	C	A	C	-0.0515094	-0.047639	0.0111	0.00922832	0.00663217	0.045395	8.06e-15	0.305386	1310383	44731	TC	LS-BMD	4.60303e-05	60.32
rs117733303	G	A	G	A	0.120058	0.056855	0.0175	0.0350835	0.00512223	0.036148	1.73e-121	0.123113	1313995	44731	TC	LS-BMD	0.000417916	549.368
rs117881880	A	T	A	T	-0.0484733	-0.055495	0.0126	0.00851233	0.00606124	0.038323	1.27e-15	0.157266	1314843	44731	TC	LS-BMD	4.86393e-05	63.956
rs11789603	T	C	T	C	0.0490282	0.00797	0.101	0.109865	0.00223537	0.014162	1.26e-106	0.581179	1319338	44731	TC	LS-BMD	0.000364484	481.052
rs118039278	A	G	A	G	0.100615	0.011825	0.0687	0.0512331	0.00267409	0.017683	1e-200	0.513708	1317404	44731	TC	LS-BMD	0.00107347	1415.7
rs11810371	A	G	A	G	-0.0340176	-0.037783	0.0423	0.0914877	0.0035443	0.050011	8.16e-22	0.458961	1300681	44731	TC	LS-BMD	7.08182e-05	92.1183
rs12052257	A	G	A	G	-0.00822215	-0.007883	0.393	0.373986	0.0014079	0.008922	5.22e-09	0.388155	1306571	44731	TC	LS-BMD	2.61025e-05	34.1057
rs12117661	G	C	G	C	-0.0575544	0.010194	0.242	0.247255	0.00158096	0.01005	1e-200	0.321871	1316412	44731	TC	LS-BMD	0.00100574	1325.3
rs12135346	A	G	A	G	-0.00829202	0.006173	0.289	0.259745	0.00151281	0.009827	4.22e-08	0.539569	1284155	44731	TC	LS-BMD	2.33951e-05	30.0435
rs12161828	T	C	T	C	-0.0168842	0.012361	0.068	0.0603819	0.00266772	0.017583	2.47e-10	0.492354	1319972	44731	TC	LS-BMD	3.03461e-05	40.0571
rs12208357	T	C	T	C	0.0603397	-0.015043	0.0693	0.052108	0.00259891	0.016203	3.04e-119	0.362763	1319974	44731	TC	LS-BMD	0.000408208	539.043
rs12212146	C	T	C	T	-0.0269848	-0.020921	0.0676	0.0544948	0.00271147	0.018986	2.47e-23	0.281835	1316637	44731	TC	LS-BMD	7.52194e-05	99.044
rs1229498	T	G	T	G	0.0114326	-0.006411	0.282	0.274543	0.00152397	0.009829	6.29e-14	0.524158	1306958	44731	TC	LS-BMD	4.30583e-05	56.2777
rs1229984	T	C	T	C	-0.0338607	0.026562	0.0289	0.082498	0.00420073	0.024778	7.59e-16	0.293314	1134613	44731	TC	LS-BMD	5.72624e-05	64.9743
rs12306780	T	A	T	A	0.00925083	-0.002163	0.341	0.295545	0.00140895	0.009091	5.18e-11	0.816262	1311846	44731	TC	LS-BMD	3.28604e-05	43.1092
rs12445804	A	G	A	G	0.0327687	-0.021264	0.0762	0.108115	0.00257835	0.018748	5.26e-37	0.267973	1311079	44731	TC	LS-BMD	0.000123183	161.523
rs12451056	T	C	T	C	-0.02146	0.00451	0.144	0.154415	0.00188968	0.012204	6.89e-30	0.718147	1318558	44731	TC	LS-BMD	9.78005e-05	128.968
rs12501044	G	T	G	T	-0.0100967	0.005242	0.244	0.279475	0.00162871	0.010176	5.68e-10	0.614889	1280619	44731	TC	LS-BMD	3.00081e-05	38.43
rs1250259	T	A	T	A	-0.016733	0.002873	0.265	0.239061	0.00153503	0.009631	1.14e-27	0.769998	1319146	44731	TC	LS-BMD	9.00704e-05	118.826
rs12551960	T	C	T	C	0.0354603	-0.004082	0.079	0.0712013	0.00254097	0.01572	2.92e-44	0.799807	1319959	44731	TC	LS-BMD	0.000147524	194.753
rs12575636	G	T	G	T	-0.0121462	0.01092	0.192	0.166428	0.00168742	0.010972	6.11e-13	0.331054	1319980	44731	TC	LS-BMD	3.92509e-05	51.8124
rs12598902	T	C	T	C	0.0164397	0.008255	0.352	0.377407	0.00144455	0.009416	5.23e-30	0.391885	1290392	44731	TC	LS-BMD	0.000100359	129.516
rs12621984	T	C	T	C	-0.00757955	0.001655	0.495	0.551313	0.00135235	0.008697	2.09e-08	0.852551	1307471	44731	TC	LS-BMD	2.40252e-05	31.4129
rs12691088	A	G	A	G	0.133571	-0.023618	0.0258	0.0137629	0.00458256	0.03925	8.94e-187	0.55677	1309468	44731	TC	LS-BMD	0.000648383	849.586
rs12783584	C	T	C	T	0.0106246	-0.008298	0.417	0.380668	0.00136498	0.008864	7.04e-15	0.36056	1316385	44731	TC	LS-BMD	4.60224e-05	60.586
rs1279677	A	G	A	G	0.014941	0.00744	0.0673	0.0570406	0.00268289	0.033859	2.56e-08	0.829459	1319980	44731	TC	LS-BMD	2.3495e-05	31.0137
rs12897637	C	T	C	T	0.0182721	-0.0157	0.16	0.171042	0.00182792	0.012054	1.58e-23	0.203328	1318906	44731	TC	LS-BMD	7.57558e-05	99.9222
rs12945088	G	A	G	A	-0.0191196	0.016134	0.307	0.393079	0.00154922	0.010616	5.42e-35	0.137742	1304357	44731	TC	LS-BMD	0.000116757	152.311
rs12948347	T	C	T	C	0.00909862	0.005425	0.255	0.225617	0.00156685	0.010287	6.36e-09	0.606533	1301783	44731	TC	LS-BMD	2.59028e-05	33.7206
rs12979148	C	T	C	T	-0.0693951	-0.005868	0.131	0.149483	0.0019812	0.013141	1e-200	0.662787	1319835	44731	TC	LS-BMD	0.000928705	1226.87
rs12986378	T	C	T	C	-0.0133115	0.009387	0.285	0.225298	0.00148029	0.009594	2.42e-19	0.339313	1319931	44731	TC	LS-BMD	6.12608e-05	80.8648
rs13011344	G	T	G	T	0.011109	0.000366	0.237	0.218854	0.00157335	0.010423	1.66e-12	0.972657	1319391	44731	TC	LS-BMD	3.77841e-05	49.8538
rs13024140	C	G	C	G	-0.00822622	0.006888	0.407	0.366269	0.00135314	0.008857	1.21e-09	0.447531	1319979	44731	TC	LS-BMD	2.79986e-05	36.9585
rs13054837	C	T	C	T	0.0343439	0.046994	0.0231	0.0970565	0.00445305	0.035139	1.23e-14	0.191489	1313846	44731	TC	LS-BMD	4.5271e-05	59.4817
rs13057311	A	G	A	G	-0.0102878	0.006788	0.268	0.240732	0.00153972	0.010734	2.36e-11	0.535363	1308729	44731	TC	LS-BMD	3.41112e-05	44.6438
rs13067636	T	C	T	C	0.00946808	-0.009213	0.24	0.204932	0.00173471	0.01112	4.81e-08	0.418425	1223235	44731	TC	LS-BMD	2.43528e-05	29.7899
rs13076933	G	T	G	T	-0.0270727	0.002828	0.257	0.194272	0.00154127	0.01012	4.55e-69	0.784935	1319841	44731	TC	LS-BMD	0.000233713	308.535
rs13107325	T	C	T	C	-0.0395317	0.027308	0.064	0.052585	0.00268403	0.01595	4.23e-49	0.093275	1319979	44731	TC	LS-BMD	0.000164315	216.928
rs13108218	A	G	A	G	0.0250008	0.003355	0.387	0.417661	0.00141082	0.009228	2.9e-70	0.72157	1301199	44731	TC	LS-BMD	0.000241277	314.025
rs13254847	T	C	T	C	-0.0120665	0.001531	0.223	0.235084	0.00165595	0.010825	3.18e-13	0.890138	1301233	44731	TC	LS-BMD	4.08033e-05	53.0967
rs13335638	C	T	C	T	0.0101522	0.006433	0.171	0.202068	0.00179278	0.011715	1.49e-08	0.590412	1305494	44731	TC	LS-BMD	2.4563e-05	32.0675
rs13379043	C	T	C	T	-0.00903746	0.002861	0.271	0.354415	0.00151153	0.009872	2.24e-09	0.777111	1310456	44731	TC	LS-BMD	2.72788e-05	35.7486
rs1338667	A	T	A	T	-0.0212191	0.000442	0.407	0.372633	0.00135999	0.008934	7.01e-55	0.961416	1319969	44731	TC	LS-BMD	0.000184391	243.434
rs1375131	C	T	C	T	0.0218201	-0.013199	0.31	0.511774	0.00169456	0.011516	6.1e-38	0.262972	1132379	44731	TC	LS-BMD	0.000146401	165.805
rs137923571	C	T	C	T	-0.0340664	-0.001739	0.0206	0.0138425	0.00503841	0.040631	1.37e-11	0.966649	1308821	44731	TC	LS-BMD	3.49277e-05	45.7156
rs138204164	G	C	G	C	-0.0141096	0.009801	0.132	0.0954654	0.00198966	0.01328	1.33e-12	0.471039	1319139	44731	TC	LS-BMD	3.8121e-05	50.2888
rs138335	C	G	C	G	0.0130486	0.013301	0.346	0.31066	0.0014452	0.010709	1.73e-19	0.22339	1301447	44731	TC	LS-BMD	6.26352e-05	81.5213
rs1399180	T	C	T	C	-0.0125511	-0.009332	0.172	0.183373	0.00178715	0.011814	2.17e-12	0.440435	1301785	44731	TC	LS-BMD	3.78866e-05	49.322
rs140723719	A	G	A	G	-0.0199368	-0.004686	0.0377	0.0354813	0.00358794	0.021345	2.75e-08	0.83021	1315247	44731	TC	LS-BMD	2.34749e-05	30.8759
rs141015559	A	G	A	G	0.0430283	0.010137	0.0134	0.014638	0.00629642	0.044741	8.27e-12	0.824871	1285963	44731	TC	LS-BMD	3.63142e-05	46.7004
rs1434282	C	T	C	T	-0.0103963	-0.006245	0.277	0.253699	0.00151482	0.00962	6.74e-12	0.526115	1309340	44731	TC	LS-BMD	3.59722e-05	47.1015
rs145159694	A	G	A	G	-0.021398	-0.00825	0.0384	0.0295147	0.00349435	0.0218	9.15e-10	0.711698	1310754	44731	TC	LS-BMD	2.86075e-05	37.4984
rs146194062	T	C	T	C	-0.0673281	0.035541	0.0118	0.0108194	0.00681232	0.03693	4.92e-23	0.347251	1129398	44731	TC	LS-BMD	8.64805e-05	97.6791
rs146534110	T	G	T	G	0.0690635	0.009682	0.0116	0.00994431	0.00638997	0.04089	3.15e-27	0.817117	1312802	44731	TC	LS-BMD	8.89737e-05	116.815
rs146948889	A	G	A	G	-0.044164	-0.041854	0.0153	0.0103421	0.00555921	0.036283	1.95e-15	0.259882	1309433	44731	TC	LS-BMD	4.81955e-05	63.1117
rs1474412	A	G	A	G	-0.00959934	0.004573	0.26	0.297772	0.00152389	0.009868	2.99e-10	0.650871	1319933	44731	TC	LS-BMD	3.00615e-05	39.6803
rs147540853	A	G	A	G	-0.0791106	0.050768	0.0261	0.0589499	0.00415052	0.026356	5.39e-81	0.059945	1314841	44731	TC	LS-BMD	0.00027623	363.299
rs147622113	T	C	T	C	0.0324586	-0.037438	0.027	0.0192522	0.00418809	0.027162	9.17e-15	0.178237	1309743	44731	TC	LS-BMD	4.58587e-05	60.0657
rs147852973	G	C	G	C	0.0374176	-0.014426	0.0124	0.0106603	0.00612503	0.040135	1e-09	0.725562	1308951	44731	TC	LS-BMD	2.85102e-05	37.3194
rs1497406	A	G	A	G	-0.0136285	0.000883	0.416	0.47319	0.00135964	0.008846	1.2e-23	0.922299	1314222	44731	TC	LS-BMD	7.64445e-05	100.473
rs1501720	C	T	C	T	0.0105008	-0.003712	0.349	0.387669	0.00141671	0.009073	1.24e-13	0.689525	1317337	44731	TC	LS-BMD	4.17031e-05	54.9392
rs150688657	A	G	A	G	0.0274104	-0.015422	0.104	0.0957041	0.0022266	0.015184	7.96e-35	0.321207	1318468	44731	TC	LS-BMD	0.000114928	151.546
rs150783681	C	G	C	G	0.0417204	0.021846	0.0195	0.0151154	0.00486238	0.031041	9.47e-18	0.491885	1314943	44731	TC	LS-BMD	5.59845e-05	73.6205
rs1571791	T	C	T	C	0.0131019	0.005998	0.379	0.393079	0.00138282	0.008877	2.67e-21	0.509386	1317349	44731	TC	LS-BMD	6.81407e-05	89.7711
rs1601935	G	T	G	T	0.0506669	-0.011239	0.347	0.361416	0.00143853	0.009222	1e-200	0.233934	1302217	44731	TC	LS-BMD	0.00095173	1240.54
rs1661052	G	A	G	A	-0.0246975	-0.026238	0.0916	0.099364	0.00238405	0.015227	3.79e-25	0.092409	1301785	44731	TC	LS-BMD	8.24328e-05	107.319
rs1667584	A	G	A	G	0.0128772	0.012276	0.132	0.121639	0.00197315	0.013126	6.75e-11	0.361044	1319134	44731	TC	LS-BMD	3.22864e-05	42.5914
rs17011755	G	A	G	A	-0.00909053	0.000988	0.216	0.173827	0.00163932	0.010607	2.93e-08	0.927528	1319950	44731	TC	LS-BMD	2.32961e-05	30.7504
rs17036094	C	A	C	A	-0.0898203	-0.045955	0.0117	0.0245823	0.0061624	0.037794	4.02e-48	0.234985	1311611	44731	TC	LS-BMD	0.000161947	212.446
rs17050272	A	G	A	G	-0.0198025	0.021629	0.42	0.37677	0.00139208	0.009079	6.4e-46	0.02	1277791	44731	TC	LS-BMD	0.000158337	202.354
rs170505	A	G	A	G	-0.0134877	0.012041	0.112	0.120843	0.00214268	0.016344	3.08e-10	0.47182	1309333	44731	TC	LS-BMD	3.0262e-05	39.6242
rs17248734	G	T	G	T	-0.0515719	0.0382	0.0197	0.013206	0.00521167	0.038112	4.36e-23	0.327608	1299440	44731	TC	LS-BMD	7.535e-05	97.9201
rs1734911	C	G	C	G	0.0251096	-0.004446	0.114	0.114718	0.00209915	0.014133	5.63e-33	0.758659	1319968	44731	TC	LS-BMD	0.000108388	143.084
rs1736192	A	G	A	G	0.0158448	-0.016425	0.209	0.236516	0.0016535	0.010724	9.46e-22	0.134676	1315053	44731	TC	LS-BMD	6.98219e-05	91.8257
rs174564	G	A	G	A	-0.0417688	0.021003	0.351	0.328162	0.0014041	0.009285	1.85e-194	0.027182	1314847	44731	TC	LS-BMD	0.000672575	884.927
rs17476364	C	T	C	T	-0.0303305	0.003796	0.0989	0.0790772	0.00224381	0.014918	1.23e-41	0.803032	1319265	44731	TC	LS-BMD	0.000138482	182.72
rs17532371	G	C	G	C	-0.0266856	-0.008374	0.0706	0.061973	0.0026112	0.016646	1.62e-24	0.623213	1319953	44731	TC	LS-BMD	7.9119e-05	104.441
rs17665178	G	C	G	C	-0.0131588	-0.015295	0.301	0.238425	0.00150376	0.009771	2.12e-18	0.126297	1305246	44731	TC	LS-BMD	5.86621e-05	76.5729
rs17672352	T	C	T	C	-0.0199411	0.010045	0.18	0.195465	0.00173915	0.011098	1.95e-30	0.376731	1319138	44731	TC	LS-BMD	9.96531e-05	131.469
rs17725246	C	T	C	T	0.0399093	0.009801	0.195	0.209149	0.00172293	0.011606	1.06e-118	0.407787	1287272	44731	TC	LS-BMD	0.000416641	536.553
rs17776811	A	C	A	C	0.00872319	-0.004885	0.398	0.50533	0.00136762	0.018013	1.79e-10	0.791118	1314221	44731	TC	LS-BMD	3.09555e-05	40.6836
rs1800961	T	C	T	C	-0.0868314	0.064421	0.0338	0.026094	0.00371499	0.023627	8e-121	0.007539	1311386	44731	TC	LS-BMD	0.000416415	546.308
rs1870293	T	C	T	C	0.0122033	0.006452	0.364	0.383055	0.00139491	0.009319	2.16e-18	0.498891	1316489	44731	TC	LS-BMD	5.81326e-05	76.5353
rs187429064	G	A	G	A	-0.186892	-0.053971	0.0114	0.009944	0.00671238	0.04567	1.31e-170	0.246666	1278073	44731	TC	LS-BMD	0.000606191	775.225
rs191243200	A	G	A	G	0.0603501	0.014216	0.0125	0.0120923	0.00609923	0.037246	4.39e-23	0.70934	1308149	44731	TC	LS-BMD	7.4837e-05	97.9051
rs1996591	C	T	C	T	0.00990873	0.005177	0.179	0.224901	0.00174019	0.010981	1.24e-08	0.645256	1319114	44731	TC	LS-BMD	2.45782e-05	32.4222
rs1997833	C	T	C	T	0.0262719	0.005856	0.285	0.304535	0.00150138	0.009767	1.47e-68	0.556712	1309340	44731	TC	LS-BMD	0.000233802	306.197
rs2022003	T	A	T	A	0.0123893	0.010566	0.282	0.282816	0.00147992	0.009713	5.68e-17	0.288053	1319118	44731	TC	LS-BMD	5.31264e-05	70.0836
rs2025258	C	T	C	T	-0.00830236	-0.004028	0.356	0.401432	0.00139897	0.008838	2.95e-09	0.655035	1314471	44731	TC	LS-BMD	2.67931e-05	35.2197
rs203273	C	T	C	T	-0.00792786	0.007685	0.351	0.411456	0.0014028	0.009092	1.59e-08	0.409103	1309589	44731	TC	LS-BMD	2.43879e-05	31.9389
rs2066714	C	T	C	T	0.0358098	-0.023907	0.123	0.215513	0.00202033	0.013684	2.7e-70	0.086782	1313708	44731	TC	LS-BMD	0.000239087	314.166
rs2068888	A	G	A	G	-0.0182575	0.004991	0.451	0.47685	0.00134606	0.008796	6.58e-42	0.579499	1308229	44731	TC	LS-BMD	0.000140608	183.973
rs208432	C	T	C	T	0.00987714	-0.004742	0.386	0.357041	0.00137798	0.008973	7.62e-13	0.605764	1319945	44731	TC	LS-BMD	3.89228e-05	51.3779
rs2113260	T	C	T	C	0.0110768	-0.010023	0.317	0.325855	0.00147291	0.009484	5.46e-14	0.302017	1301783	44731	TC	LS-BMD	4.34429e-05	56.5556
rs2125345	C	T	C	T	-0.0142653	-0.015309	0.292	0.392522	0.00147248	0.009495	3.39e-22	0.115299	1319088	44731	TC	LS-BMD	7.11473e-05	93.8561
rs214080	A	G	A	G	-0.00952432	-0.000777	0.415	0.386158	0.00137729	0.00895	4.67e-12	0.932401	1289455	44731	TC	LS-BMD	3.70847e-05	47.8208
rs2235215	C	T	C	T	-0.027513	-0.011283	0.321	0.412331	0.00143276	0.009376	3.51e-82	0.239826	1319105	44731	TC	LS-BMD	0.000279466	368.747
rs2268569	T	G	T	G	0.0137383	-0.00649	0.0787	0.104614	0.00251213	0.016348	4.53e-08	0.698229	1314994	44731	TC	LS-BMD	2.2743e-05	29.9076
rs2291428	C	G	C	G	0.0197887	0.003546	0.241	0.22315	0.00155874	0.009947	6.28e-37	0.72676	1319968	44731	TC	LS-BMD	0.000122087	161.171
rs2296288	T	C	T	C	-0.0122934	-0.010944	0.437	0.44288	0.00135757	0.008613	1.36e-19	0.212897	1319121	44731	TC	LS-BMD	6.21596e-05	82.001
rs2297402	T	C	T	C	-0.0396389	0.020245	0.025	0.033254	0.00441763	0.029932	2.89e-19	0.50735	1311626	44731	TC	LS-BMD	6.13801e-05	80.5126
rs2382818	T	A	T	A	0.00884462	-0.002062	0.411	0.385998	0.00138094	0.009017	1.51e-10	0.823245	1306582	44731	TC	LS-BMD	3.13949e-05	41.0212
rs2385101	T	C	T	C	-0.0294892	-0.019728	0.0335	0.0439936	0.00385077	0.025064	1.89e-14	0.44207	1314059	44731	TC	LS-BMD	4.46269e-05	58.6449
rs247616	T	C	T	C	0.0405742	0.001392	0.321	0.308433	0.00143201	0.009598	1.33e-176	0.886939	1313169	44731	TC	LS-BMD	0.000610973	802.8
rs2479415	C	T	C	T	0.0308282	0.003738	0.468	0.512251	0.0014097	0.008828	5.17e-106	0.679211	1249108	44731	TC	LS-BMD	0.000382716	478.236
rs2519093	T	C	T	C	0.0683257	-0.016701	0.187	0.171997	0.00169321	0.011267	1e-200	0.146202	1319130	44731	TC	LS-BMD	0.00123289	1628.34
rs2618566	G	T	G	T	0.0317594	-0.003075	0.339	0.366428	0.00145581	0.009314	1.65e-105	0.747137	1264184	44731	TC	LS-BMD	0.000376324	475.921
rs2642438	A	G	A	G	-0.0281144	0.006785	0.294	0.254893	0.00147034	0.009313	1.69e-81	0.47514	1306709	44731	TC	LS-BMD	0.000279719	365.613
rs269781	A	G	A	G	-0.0130514	-0.003044	0.213	0.225378	0.00162932	0.010777	1.14e-15	0.782657	1319976	44731	TC	LS-BMD	4.86087e-05	64.1654
rs2737245	T	G	T	G	-0.0287528	0.009392	0.276	0.254654	0.00149635	0.009814	2.76e-82	0.349978	1319919	44731	TC	LS-BMD	0.000279657	369.227
rs2740488	C	A	C	A	-0.0529602	-0.008492	0.261	0.286476	0.00152451	0.009938	1e-200	0.403967	1319335	44731	TC	LS-BMD	0.000913874	1206.81
rs2792751	T	C	T	C	0.0257761	-0.006615	0.281	0.242164	0.00147539	0.00946	2.4e-68	0.493073	1319146	44731	TC	LS-BMD	0.000231328	305.225
rs28406917	T	C	T	C	0.0120235	-0.009459	0.424	0.345028	0.00135522	0.008881	7.18e-19	0.29822	1319102	44731	TC	LS-BMD	5.96675e-05	78.7121
rs28498684	A	G	A	G	0.0122334	0.009283	0.401	0.523389	0.00136857	0.008991	3.93e-19	0.313278	1307538	44731	TC	LS-BMD	6.11054e-05	79.9024
rs28615248	C	T	C	T	0.0247946	0.013459	0.195	0.189817	0.00169293	0.013244	1.43e-48	0.320938	1319097	44731	TC	LS-BMD	0.000162588	214.504
rs2862954	C	T	C	T	0.0152666	0.01379	0.482	0.375895	0.00133568	0.00848	2.97e-30	0.110897	1319148	44731	TC	LS-BMD	9.90246e-05	130.641
rs28866344	A	G	A	G	0.0342366	-0.014903	0.0964	0.115672	0.00230718	0.015602	8.18e-50	0.350896	1305012	44731	TC	LS-BMD	0.000168706	220.2
rs2891770	A	G	A	G	-0.0108139	0.004816	0.138	0.161973	0.00194378	0.012546	2.65e-08	0.707752	1319033	44731	TC	LS-BMD	2.34641e-05	30.9507
rs2936512	T	C	T	C	-0.0120706	-0.008045	0.327	0.292363	0.00142739	0.009508	2.76e-17	0.406873	1319980	44731	TC	LS-BMD	5.41728e-05	71.5108
rs2941465	T	C	T	C	-0.0076545	0.005485	0.436	0.438027	0.00134913	0.008903	1.4e-08	0.547407	1319979	44731	TC	LS-BMD	2.43864e-05	32.1903
rs2970902	C	G	C	G	0.0096385	-0.003606	0.341	0.280907	0.00141943	0.009161	1.12e-11	0.700654	1319955	44731	TC	LS-BMD	3.49315e-05	46.1095
rs308915	A	C	A	C	0.00955046	-0.000409	0.489	0.510819	0.00139269	0.009023	7e-12	0.964663	1281114	44731	TC	LS-BMD	3.67059e-05	47.0261
rs3129977	C	A	C	A	-0.020726	0.010357	0.131	0.113126	0.00217188	0.01726	1.39e-21	0.557866	1189631	44731	TC	LS-BMD	7.65445e-05	91.0665
rs3184504	T	C	T	C	-0.0268413	-0.010309	0.473	0.341527	0.00134526	0.009191	1.43e-88	0.271544	1319147	44731	TC	LS-BMD	0.000301697	398.102
rs34265667	A	G	A	G	-0.0272777	-0.006373	0.0311	0.023707	0.00387224	0.023025	1.86e-12	0.786131	1314117	44731	TC	LS-BMD	3.77607e-05	49.6238
rs34707604	C	T	C	T	0.0388736	-0.017856	0.246	0.207001	0.00180432	0.016214	5.93e-103	0.282114	1206253	44731	TC	LS-BMD	0.00038466	464.175
rs34795914	T	G	T	G	0.0519182	0.039364	0.0279	0.0197295	0.00444227	0.026552	1.48e-31	0.147622	1269664	44731	TC	LS-BMD	0.000107571	136.593
rs35106244	T	C	T	C	0.0291796	-0.031453	0.452	0.340095	0.00141356	0.009317	1.14e-94	0.000983	1302033	44731	TC	LS-BMD	0.000327164	426.118
rs35148262	A	G	A	G	-0.0260434	0.014293	0.455	0.538425	0.00134829	0.008743	3.95e-83	0.110365	1307510	44731	TC	LS-BMD	0.000285272	373.102
rs35206901	G	A	G	A	-0.036995	-0.01537	0.185	0.186794	0.0017149	0.01142	3.24e-103	0.188695	1319378	44731	TC	LS-BMD	0.000352603	465.38
rs35239705	A	G	A	G	-0.0570363	0.014565	0.192	0.190931	0.00174491	0.011469	1e-200	0.213146	1319978	44731	TC	LS-BMD	0.000808795	1068.45
rs35398641	T	C	T	C	-0.0093885	0.001124	0.408	0.338823	0.00150314	0.009344	4.21e-10	0.906476	1270012	44731	TC	LS-BMD	3.07165e-05	39.0115
rs35441323	T	C	T	C	-0.00808305	0.003279	0.299	0.304853	0.00145488	0.009521	2.76e-08	0.736638	1319098	44731	TC	LS-BMD	2.33996e-05	30.8671
rs35583283	C	G	C	G	0.0315221	0.021425	0.157	0.208194	0.00182781	0.011938	1.2e-66	0.079638	1319948	44731	TC	LS-BMD	0.000225275	297.418
rs35585881	A	G	A	G	-0.0210943	0.021772	0.0792	0.0859984	0.00250677	0.015681	3.93e-17	0.175082	1319937	44731	TC	LS-BMD	5.36444e-05	70.811
rs35633876	T	G	T	G	-0.0191205	0.006726	0.494	0.463087	0.00134268	0.008815	5.13e-46	0.456136	1319834	44731	TC	LS-BMD	0.000153627	202.793
rs35756741	T	C	T	C	0.0142237	-0.011427	0.0972	0.0789976	0.00226736	0.015038	3.54e-10	0.458003	1319908	44731	TC	LS-BMD	2.98145e-05	39.3535
rs35814089	C	T	C	T	0.0117653	-0.003035	0.477	0.410342	0.00135032	0.008772	2.96e-18	0.735431	1319957	44731	TC	LS-BMD	5.75106e-05	75.9158
rs3732359	G	A	G	A	0.0200184	0.004648	0.23	0.319014	0.00158575	0.01044	1.56e-36	0.663734	1317350	44731	TC	LS-BMD	0.000120958	159.363
rs3775228	T	C	T	C	0.0132305	0.013975	0.394	0.34646	0.00138656	0.009188	1.4e-21	0.135978	1310171	44731	TC	LS-BMD	6.94892e-05	91.0489
rs3780181	G	A	G	A	-0.0322485	-0.026551	0.0699	0.0913286	0.0026579	0.017259	7.05e-34	0.132974	1319311	44731	TC	LS-BMD	0.00011157	147.211
rs3788509	A	G	A	G	0.0137776	0.006771	0.354	0.415354	0.00140299	0.010986	9.22e-23	0.547249	1319118	44731	TC	LS-BMD	7.31009e-05	96.4356
rs3820897	T	C	T	C	0.0169753	-0.011975	0.192	0.244391	0.00170613	0.011522	2.53e-23	0.310077	1302122	44731	TC	LS-BMD	7.60197e-05	98.9943
rs41280463	A	G	A	G	-0.0197662	0.007308	0.166	0.126412	0.00179144	0.011983	2.63e-28	0.551456	1319970	44731	TC	LS-BMD	9.22227e-05	121.742
rs4234798	T	G	T	G	-0.0105708	0.008876	0.391	0.362928	0.00136802	0.008892	1.1e-14	0.329571	1314220	44731	TC	LS-BMD	4.543e-05	59.7077
rs4288973	G	A	G	A	0.011777	-0.006793	0.144	0.169053	0.00210538	0.013934	2.22e-08	0.634008	1117991	44731	TC	LS-BMD	2.79871e-05	31.2901
rs4303833	G	A	G	A	-0.0108056	-0.009673	0.269	0.279236	0.00150919	0.009849	8.08e-13	0.337425	1314475	44731	TC	LS-BMD	3.89979e-05	51.2636
rs4307732	A	G	A	G	0.038664	-0.018446	0.107	0.13397	0.0021377	0.014074	4.05e-73	0.200514	1319061	44731	TC	LS-BMD	0.000247941	327.129
rs4329504	G	A	G	A	-0.00962707	0.005518	0.42	0.321957	0.00138091	0.008934	3.13e-12	0.546415	1306778	44731	TC	LS-BMD	3.71911e-05	48.6023
rs434072	T	G	T	G	0.00946524	0.003944	0.3	0.349324	0.00149672	0.018417	2.55e-10	0.833712	1277675	44731	TC	LS-BMD	3.13003e-05	39.9928
rs4385401	C	T	C	T	-0.0105025	-0.000396	0.195	0.182657	0.00170181	0.011246	6.77e-10	0.972528	1319816	44731	TC	LS-BMD	2.88561e-05	38.0858
rs4385461	T	G	T	G	-0.0135175	0.001675	0.317	0.275418	0.00143726	0.009495	5.2e-21	0.863185	1319976	44731	TC	LS-BMD	6.7008e-05	88.4548
rs45440196	A	G	A	G	-0.0134783	-0.004366	0.14	0.15887	0.00194686	0.012027	4.42e-12	0.721981	1319977	44731	TC	LS-BMD	3.63094e-05	47.9292
rs4665972	T	C	T	C	0.0583545	-0.023711	0.393	0.353063	0.00140549	0.00906	1e-200	0.01032	1307499	44731	TC	LS-BMD	0.00131668	1723.82
rs4671050	T	G	T	G	-0.0184981	-0.016164	0.32	0.298966	0.00145061	0.00941	3.04e-37	0.093421	1319068	44731	TC	LS-BMD	0.000123263	162.612
rs4679881	T	C	T	C	0.0159645	0.01242	0.463	0.499284	0.00136848	0.008813	1.9e-31	0.168685	1308476	44731	TC	LS-BMD	0.000103997	136.092
rs4703645	C	T	C	T	0.0553925	0.009276	0.166	0.150676	0.00181045	0.011977	1e-200	0.449444	1319411	44731	TC	LS-BMD	0.000708991	936.113
rs4704825	A	G	A	G	-0.042567	0.010318	0.365	0.381146	0.00139833	0.00901	1e-200	0.263391	1306686	44731	TC	LS-BMD	0.000708676	926.672
rs4714035	A	G	A	G	-0.0150598	0.007321	0.498	0.593079	0.00134712	0.008689	5.15e-29	0.410586	1309410	44731	TC	LS-BMD	9.54352e-05	124.976
rs4764980	A	G	A	G	0.00979326	0.002434	0.492	0.57494	0.00135882	0.008999	5.71e-13	0.791663	1297751	44731	TC	LS-BMD	4.00241e-05	51.9434
rs4766602	C	T	C	T	0.0158401	0.001584	0.412	0.41607	0.00139688	0.008931	8.35e-30	0.862486	1306708	44731	TC	LS-BMD	9.83958e-05	128.587
rs4769036	T	C	T	C	-0.00990556	0.007749	0.39	0.374702	0.00139488	0.00907	1.24e-12	0.404043	1284134	44731	TC	LS-BMD	3.92696e-05	50.4294
rs4895550	T	C	T	C	-0.0119642	-0.001314	0.46	0.408512	0.00135781	0.00888	1.24e-18	0.885086	1307403	44731	TC	LS-BMD	5.93819e-05	77.6406
rs4911253	G	A	G	A	0.0094003	-0.008012	0.455	0.581702	0.00136186	0.008841	5.11e-12	0.376068	1314693	44731	TC	LS-BMD	3.62392e-05	47.6451
rs4939883	T	C	T	C	-0.046013	-0.019594	0.177	0.20708	0.00174929	0.011497	1.73e-152	0.096027	1319147	44731	TC	LS-BMD	0.000524224	691.89
rs4942505	C	T	C	T	0.0166604	-0.006129	0.474	0.479077	0.0013403	0.008719	1.79e-35	0.492394	1317346	44731	TC	LS-BMD	0.000117278	154.513
rs4946713	A	C	A	C	-0.0105907	-0.003449	0.447	0.423787	0.0013485	0.008924	4.04e-15	0.704842	1317351	44731	TC	LS-BMD	4.68194e-05	61.6803
rs4970705	T	A	T	A	-0.0235386	0.008493	0.207	0.156325	0.00165769	0.010953	9.21e-46	0.448883	1319977	44731	TC	LS-BMD	0.000152729	201.629
rs4970829	A	G	A	G	-0.0886529	0.051532	0.0714	0.0527446	0.00259344	0.017243	1e-200	0.003405	1319916	44731	TC	LS-BMD	0.00088451	1168.51
rs531660643	T	G	T	G	-0.283333	-0.027137	0.0185	0.0161496	0.00552859	0.069151	1e-200	0.701539	1148904	44731	TC	LS-BMD	0.00228082	2626.42
rs539705186	G	T	G	T	0.022931	-0.034257	0.0831	0.128083	0.00296417	0.020694	1.03e-14	0.10593	933558	44731	TC	LS-BMD	6.41019e-05	59.8465
rs55691818	G	C	G	C	0.0120671	0.009954	0.185	0.179952	0.00190724	0.011487	2.5e-10	0.397346	1121557	44731	TC	LS-BMD	3.5691e-05	40.0308
rs55696093	G	A	G	A	0.0371918	0.011649	0.21	0.184885	0.00164393	0.010849	2.53e-113	0.294308	1319114	44731	TC	LS-BMD	0.000387862	511.832
rs55714927	T	C	T	C	-0.0311789	0.008628	0.188	0.181066	0.00176331	0.011629	5.77e-70	0.467039	1276117	44731	TC	LS-BMD	0.000244944	312.654
rs55921103	G	T	G	T	-0.0140973	-0.004758	0.359	0.431185	0.00142386	0.009182	4.13e-23	0.612823	1307487	44731	TC	LS-BMD	7.49665e-05	98.025
rs55938402	A	G	A	G	-0.0381466	-0.012718	0.0951	0.0717582	0.00229571	0.014964	5.3e-62	0.406492	1319896	44731	TC	LS-BMD	0.000209145	276.107
rs56048141	T	C	T	C	-0.0874691	0.015172	0.0172	0.0147176	0.00536916	0.034035	1.14e-59	0.663312	1308178	44731	TC	LS-BMD	0.000202834	265.397
rs56223081	T	G	T	G	0.0243638	-0.003719	0.0492	0.0354018	0.00318908	0.02227	2.18e-14	0.870424	1314091	44731	TC	LS-BMD	4.44134e-05	58.3658
rs56266464	A	G	A	G	-0.103072	-0.000462	0.0613	0.06062	0.00280007	0.017924	1e-200	0.979851	1319383	44731	TC	LS-BMD	0.00102595	1355.01
rs56384968	G	C	G	C	-0.0239131	-0.021898	0.0578	0.0604614	0.00302195	0.020155	2.51e-15	0.288611	1308449	44731	TC	LS-BMD	4.78542e-05	62.6176
rs576285576	G	A	G	A	-0.0245997	0.090257	0.078	0.0931583	0.00358811	0.0841	7.09e-12	0.294549	878455	44731	TC	LS-BMD	5.35039e-05	47.0032
rs57854543	G	C	G	C	0.0136463	0.005828	0.195	0.193158	0.00168591	0.011043	5.76e-16	0.606293	1319145	44731	TC	LS-BMD	4.96646e-05	65.518
rs58588820	T	C	T	C	-0.0104703	0.00971	0.346	0.402705	0.00143669	0.009095	3.15e-13	0.297057	1313014	44731	TC	LS-BMD	4.04488e-05	53.1119
rs5998509	T	C	T	C	-0.0256781	-0.009904	0.199	0.201432	0.00170026	0.010788	1.56e-51	0.369887	1319083	44731	TC	LS-BMD	0.000172881	228.084
rs6022850	T	C	T	C	0.0131562	0.013111	0.447	0.442084	0.00137484	0.008861	1.08e-21	0.148428	1281399	44731	TC	LS-BMD	7.14564e-05	91.5706
rs60614489	C	A	C	A	0.0085311	1.7e-05	0.34	0.322196	0.00145341	0.009622	4.37e-09	0.998641	1290452	44731	TC	LS-BMD	2.66981e-05	34.4535
rs6063965	A	G	A	G	0.0140753	0.005173	0.111	0.128719	0.00210776	0.013568	2.42e-11	0.709635	1319108	44731	TC	LS-BMD	3.38048e-05	44.5936
rs6078	A	G	A	G	0.0292007	0.00807	0.0274	0.067144	0.0041455	0.027983	1.87e-12	0.777409	1300731	44731	TC	LS-BMD	3.81442e-05	49.6172
rs6088882	C	G	C	G	-0.0271906	0.010446	0.179	0.193238	0.00174668	0.0114	1.22e-54	0.370811	1319094	44731	TC	LS-BMD	0.000183677	242.332
rs6090040	A	C	A	C	0.0128136	-0.006948	0.483	0.479157	0.00142055	0.009084	1.88e-19	0.455092	1138045	44731	TC	LS-BMD	7.14889e-05	81.3633
rs6139114	G	C	G	C	-0.0139444	-0.012547	0.0789	0.0917263	0.00250694	0.016659	2.66e-08	0.461983	1314470	44731	TC	LS-BMD	2.3537e-05	30.9393
rs61730955	A	G	A	G	0.0199281	0.01776	0.0564	0.047176	0.00292591	0.018989	9.7e-12	0.359227	1300062	44731	TC	LS-BMD	3.56804e-05	46.3884
rs61754230	T	C	T	C	0.0472903	0.001996	0.0156	0.015752	0.00556039	0.036102	1.82e-17	0.956767	1163805	44731	TC	LS-BMD	6.21479e-05	72.3324
rs61876729	G	A	G	A	-0.0136683	0.001526	0.0878	0.0785203	0.00239786	0.015792	1.2e-08	0.924801	1311078	44731	TC	LS-BMD	2.47823e-05	32.4923
rs61882506	G	C	G	C	-0.0314095	-0.02879	0.029	0.0217184	0.00402643	0.025675	6.15e-15	0.273432	1314895	44731	TC	LS-BMD	4.62776e-05	60.8529
rs61933420	A	G	A	G	-0.0269111	-0.01701	0.0772	0.0579952	0.00252193	0.016463	1.39e-26	0.312914	1319058	44731	TC	LS-BMD	8.63168e-05	113.867
rs62075782	C	G	C	G	-0.0130264	0.012666	0.23	0.185282	0.00168979	0.011039	1.27e-14	0.262427	1299764	44731	TC	LS-BMD	4.57192e-05	59.4268
rs62119267	C	A	C	A	-0.148946	0.01376	0.0207	0.0169451	0.00475664	0.030544	1e-200	0.659966	1313555	44731	TC	LS-BMD	0.000745907	980.52
rs62119282	T	C	T	C	0.0199445	0.013669	0.0638	0.0527446	0.00279151	0.018637	9.02e-13	0.473817	1316688	44731	TC	LS-BMD	3.87675e-05	51.0467
rs62150966	G	A	G	A	0.0106273	-0.002003	0.16	0.120684	0.00184771	0.012099	8.84e-09	0.8715	1289635	44731	TC	LS-BMD	2.56508e-05	33.0809
rs62259831	C	T	C	T	-0.0095768	0.01029	0.3	0.311297	0.00147684	0.009772	8.89e-11	0.303731	1309531	44731	TC	LS-BMD	3.21103e-05	42.0507
rs62275345	T	C	T	C	0.00993411	0.008201	0.239	0.262053	0.00155547	0.009988	1.7e-10	0.422619	1319949	44731	TC	LS-BMD	3.09004e-05	40.7881
rs62305782	T	C	T	C	0.0161396	-0.017374	0.12	0.11249	0.00210773	0.014485	1.9e-14	0.241411	1317270	44731	TC	LS-BMD	4.45104e-05	58.6347
rs62335637	G	A	G	A	-0.00905814	-0.005842	0.373	0.397693	0.00140077	0.009277	1e-10	0.538555	1319130	44731	TC	LS-BMD	3.16988e-05	41.8161
rs62363367	C	A	C	A	-0.0278354	0.018211	0.0204	0.0143994	0.00482842	0.03152	8.17e-09	0.572591	1310956	44731	TC	LS-BMD	2.53505e-05	33.2341
rs62389314	G	C	G	C	0.0170487	0.008746	0.104	0.127526	0.00295559	0.018104	8.01e-09	0.63708	1017644	44731	TC	LS-BMD	3.26952e-05	33.2731
rs624698	G	A	G	A	-0.0596594	0.004189	0.405	0.459905	0.00157764	0.009357	1e-200	0.661995	1115497	44731	TC	LS-BMD	0.00128032	1430.02
rs62621812	A	G	A	G	0.0259085	-0.018247	0.0234	0.014956	0.00444698	0.030026	5.67e-09	0.551375	1312298	44731	TC	LS-BMD	2.58649e-05	33.9433
rs638331	G	A	G	A	0.00831033	-0.007727	0.382	0.447414	0.00138123	0.008959	1.78e-09	0.39958	1306666	44731	TC	LS-BMD	2.77031e-05	36.1996
rs6440043	C	T	C	T	-0.00729232	0.003764	0.486	0.461734	0.00133567	0.008671	4.77e-08	0.671645	1319391	44731	TC	LS-BMD	2.25917e-05	29.808
rs6458949	T	G	T	G	0.0147089	-0.001482	0.261	0.245187	0.0015202	0.009985	3.83e-22	0.8847	1319979	44731	TC	LS-BMD	7.09188e-05	93.6178
rs6495122	A	C	A	C	-0.0116124	0.008998	0.426	0.525139	0.0013558	0.009181	1.08e-17	0.336653	1315054	44731	TC	LS-BMD	5.57808e-05	73.3588
rs6589563	A	G	A	G	0.076872	0.005004	0.0793	0.104455	0.00246269	0.016026	1e-200	0.760416	1319146	44731	TC	LS-BMD	0.00073808	974.353
rs6601924	T	C	T	C	-0.0178852	-0.000512	0.157	0.153381	0.00185762	0.012488	6.09e-22	0.967937	1316503	44731	TC	LS-BMD	7.04079e-05	92.6986
rs6602909	C	T	C	T	0.0261011	-0.01592	0.33	0.390056	0.00145739	0.009532	9.95e-72	0.10286	1281188	44731	TC	LS-BMD	0.000250291	320.749
rs6670347	C	T	C	T	-0.0896761	0.018744	0.04	0.054177	0.00341686	0.021043	8.11e-152	0.382557	1314868	44731	TC	LS-BMD	0.000523588	688.808
rs6689	G	A	G	A	0.043476	-0.021265	0.203	0.132538	0.00182818	0.018601	5.25e-125	0.264181	1298119	44731	TC	LS-BMD	0.000435469	565.536
rs6696954	T	G	T	G	-0.00885324	-0.004957	0.33	0.323787	0.00143752	0.009326	7.33e-10	0.603716	1307527	44731	TC	LS-BMD	2.90077e-05	37.9294
rs67890964	C	T	C	T	-0.0173785	0.006688	0.38	0.387271	0.0014235	0.009352	2.81e-34	0.484918	1289083	44731	TC	LS-BMD	0.000115606	149.042
rs6792725	A	G	A	G	0.0176463	0.002972	0.319	0.300955	0.00150477	0.009578	9.28e-32	0.761831	1295051	44731	TC	LS-BMD	0.000106178	137.52
rs686030	C	A	C	A	-0.0259339	-0.009419	0.141	0.1179	0.0019125	0.01252	6.89e-42	0.460855	1319864	44731	TC	LS-BMD	0.000139297	183.879
rs6869845	C	T	C	T	-0.0148973	0.002045	0.451	0.438425	0.0013508	0.008838	2.78e-28	0.82119	1318925	44731	TC	LS-BMD	9.22089e-05	121.628
rs6888261	G	A	G	A	0.0343383	-0.011369	0.0714	0.0716786	0.00256645	0.017462	7.95e-41	0.524865	1319977	44731	TC	LS-BMD	0.000135602	179.016
rs6915410	C	T	C	T	0.0233656	-0.025192	0.0506	0.0828162	0.00303173	0.019561	1.29e-14	0.206753	1315515	44731	TC	LS-BMD	4.515e-05	59.398
rs6952171	C	A	C	A	-0.00882427	0.00142	0.411	0.493715	0.00140754	0.009424	3.63e-10	0.882956	1262952	44731	TC	LS-BMD	3.11197e-05	39.3039
rs6967728	A	G	A	G	-0.017066	0.010386	0.183	0.204216	0.00176909	0.013728	5.07e-22	0.459979	1307511	44731	TC	LS-BMD	7.11684e-05	93.06
rs6984305	A	T	A	T	-0.0657385	0.009003	0.112	0.118218	0.00211466	0.014416	1e-200	0.541929	1319976	44731	TC	LS-BMD	0.000731602	966.402
rs6999569	G	A	G	A	-0.0616337	-0.009367	0.471	0.397772	0.00135333	0.008963	1e-200	0.305594	1301753	44731	TC	LS-BMD	0.00159078	2074.09
rs7106731	G	T	G	T	0.0183498	-0.002729	0.253	0.317502	0.00156909	0.010276	1.36e-31	0.795383	1319970	44731	TC	LS-BMD	0.0001036	136.762
rs71352241	T	G	T	G	-0.044329	0.039368	0.0312	0.0379475	0.00404346	0.026241	5.75e-28	0.142845	1307574	44731	TC	LS-BMD	9.19101e-05	120.19
rs7149261	G	T	G	T	-0.0192679	0.022181	0.14	0.132458	0.00193553	0.012427	2.4e-23	0.081305	1319145	44731	TC	LS-BMD	7.5118e-05	99.0988
rs7150254	A	G	A	G	-0.0118851	0.007573	0.464	0.413365	0.00134835	0.008835	1.2e-18	0.402457	1316516	44731	TC	LS-BMD	5.90131e-05	77.6962
rs7232604	T	C	T	C	-0.0123799	-0.00628	0.11	0.101114	0.00215274	0.013986	8.88e-09	0.661012	1319117	44731	TC	LS-BMD	2.50701e-05	33.0712
rs72631343	G	C	G	C	-0.0388702	0.015113	0.13	0.154097	0.00199035	0.013292	6.18e-85	0.266781	1319056	44731	TC	LS-BMD	0.000289059	381.394
rs72768309	C	G	C	G	-0.0276917	-0.030301	0.0378	0.0241846	0.00351732	0.024142	3.46e-15	0.220244	1315520	44731	TC	LS-BMD	4.71148e-05	61.9833
rs72826017	A	T	A	T	0.0126428	-0.017802	0.296	0.247255	0.00163064	0.014913	8.96e-15	0.24366	1117980	44731	TC	LS-BMD	5.37666e-05	60.1132
rs72836561	T	C	T	C	-0.0363679	0.00912	0.0302	0.023309	0.00391305	0.025016	1.49e-20	0.720833	1308791	44731	TC	LS-BMD	6.59943e-05	86.3784
rs72847536	A	G	A	G	-0.0330457	-0.008739	0.0309	0.0201273	0.00387605	0.026393	1.52e-17	0.745514	1314063	44731	TC	LS-BMD	5.53109e-05	72.686
rs72971190	G	A	G	A	-0.013595	-0.015156	0.235	0.250756	0.00161972	0.010397	4.72e-17	0.154532	1290397	44731	TC	LS-BMD	5.45923e-05	70.4495
rs72997616	A	C	A	C	-0.0240062	0.015919	0.0992	0.116229	0.00227045	0.014496	3.96e-26	0.283476	1319084	44731	TC	LS-BMD	8.47449e-05	111.795
rs72999499	G	C	G	C	0.0141573	0.005016	0.131	0.108671	0.00201536	0.01312	2.15e-12	0.708878	1319001	44731	TC	LS-BMD	3.74106e-05	49.3463
rs73007510	T	C	T	C	-0.0410937	0.036069	0.0171	0.0141607	0.00558018	0.036067	1.78e-13	0.328698	1303551	44731	TC	LS-BMD	4.16014e-05	54.2317
rs73013176	C	T	C	T	-0.184117	0.017616	0.0119	0.00739857	0.00649859	0.047417	1.4e-176	0.716747	1305460	44731	TC	LS-BMD	0.000614496	802.692
rs7304123	G	A	G	A	0.0130934	0.001327	0.115	0.0965792	0.00213888	0.013709	9.26e-10	0.924658	1290402	44731	TC	LS-BMD	2.90399e-05	37.4741
rs73078112	T	C	T	C	0.0444502	-0.0286	0.0245	0.019093	0.00445773	0.026191	2.03e-23	0.284409	1312178	44731	TC	LS-BMD	7.57695e-05	99.4304
rs73147887	G	C	G	C	0.0162496	-0.003275	0.212	0.193874	0.00172403	0.010589	4.29e-21	0.762581	1173842	44731	TC	LS-BMD	7.56751e-05	88.8372
rs73159032	A	C	A	C	0.0129678	-0.004866	0.144	0.110024	0.00192107	0.01243	1.48e-11	0.702232	1319975	44731	TC	LS-BMD	3.45196e-05	45.5665
rs7316368	T	C	T	C	-0.0127388	0.001528	0.262	0.337709	0.00156264	0.010087	3.58e-16	0.882389	1290838	44731	TC	LS-BMD	5.14808e-05	66.4567
rs7350481	T	C	T	C	0.0887349	-0.017791	0.0654	0.092045	0.00268909	0.017444	1e-200	0.319207	1319122	44731	TC	LS-BMD	0.000824774	1088.87
rs738409	G	C	G	C	-0.0252179	0.003262	0.224	0.235004	0.00160078	0.01062	6.5e-56	0.763332	1319057	44731	TC	LS-BMD	0.000188109	248.173
rs7498665	G	A	G	A	-0.00776724	0.003737	0.403	0.343835	0.00136726	0.008866	1.34e-08	0.679486	1318544	44731	TC	LS-BMD	2.44752e-05	32.2723
rs75069598	G	A	G	A	-0.0289466	-0.008678	0.025	0.0234686	0.0042147	0.028471	6.51e-12	0.765944	1314027	44731	TC	LS-BMD	3.58957e-05	47.1695
rs7512010	A	T	A	T	-0.0202844	0.011358	0.193	0.224741	0.00172603	0.011158	6.89e-32	0.320125	1286701	44731	TC	LS-BMD	0.000107326	138.111
rs75371355	T	C	T	C	-0.0308656	0.02972	0.0177	0.0334129	0.00541098	0.035516	1.17e-08	0.413778	1304838	44731	TC	LS-BMD	2.49362e-05	32.5385
rs75911530	A	G	A	G	-0.0384965	0.00621	0.0318	0.0229912	0.0040454	0.026356	1.8e-21	0.817987	1311352	44731	TC	LS-BMD	6.9051e-05	90.5563
rs75980706	T	G	T	G	-0.0318562	-0.006793	0.0188	0.0272076	0.00509042	0.054629	3.9e-10	0.902967	1292582	44731	TC	LS-BMD	3.02977e-05	39.1634
rs7602390	G	A	G	A	-0.0077335	-0.005643	0.352	0.323309	0.00140357	0.009076	3.59e-08	0.543742	1319978	44731	TC	LS-BMD	2.29989e-05	30.3587
rs7603427	C	T	C	T	-0.0119314	0.004216	0.468	0.524662	0.00136384	0.008864	2.16e-18	0.642307	1306682	44731	TC	LS-BMD	5.8568e-05	76.5342
rs76324938	A	G	A	G	0.0290716	0.031053	0.0334	0.0276054	0.00371277	0.025034	4.87e-15	0.225701	1314025	44731	TC	LS-BMD	4.66571e-05	61.3114
rs76636886	A	G	A	G	0.0179065	0.005797	0.141	0.110183	0.00199543	0.01287	2.87e-19	0.66002	1169316	44731	TC	LS-BMD	6.88631e-05	80.5281
rs77542162	G	A	G	A	0.143301	-0.052405	0.0195	0.013127	0.00491742	0.031896	1.07e-186	0.107268	1308910	44731	TC	LS-BMD	0.000648384	849.226
rs77682405	T	G	T	G	-0.0456329	0.02657	0.0492	0.043039	0.00312443	0.021221	2.6e-48	0.221371	1304251	44731	TC	LS-BMD	0.000163524	213.311
rs77960347	G	A	G	A	0.175481	0.029651	0.0125	0.00891	0.00597684	0.038235	1.77e-189	0.447145	1312289	44731	TC	LS-BMD	0.000656451	862.018
rs7804186	A	G	A	G	0.0102463	-0.010816	0.17	0.150915	0.00182239	0.011858	1.88e-08	0.37303	1309570	44731	TC	LS-BMD	2.41386e-05	31.6119
rs78186330	A	G	A	G	0.0163105	-0.007357	0.208	0.234527	0.0017006	0.011011	8.72e-22	0.514031	1283766	44731	TC	LS-BMD	7.16495e-05	91.9876
rs7824358	A	G	A	G	-0.00768972	0.004705	0.388	0.368496	0.00138318	0.009046	2.71e-08	0.611489	1310039	44731	TC	LS-BMD	2.35922e-05	30.9074
rs7839474	G	A	G	A	0.0144236	0.001885	0.376	0.469769	0.00138282	0.009063	1.8e-25	0.839012	1317344	44731	TC	LS-BMD	8.25812e-05	108.797
rs78485726	A	G	A	G	-0.0194843	-0.015826	0.04	0.033572	0.00353137	0.021441	3.44e-08	0.471012	1312226	44731	TC	LS-BMD	2.31987e-05	30.4427
rs7864568	A	G	A	G	-0.0128806	-0.004239	0.316	0.331185	0.00150028	0.009746	9.05e-18	0.670977	1279981	44731	TC	LS-BMD	5.75836e-05	73.7101
rs7903402	T	C	T	C	0.020733	0.006548	0.415	0.445505	0.00137292	0.008794	1.59e-51	0.467097	1286021	44731	TC	LS-BMD	0.0001773	228.052
rs7904973	G	T	G	T	-0.0202459	0.003258	0.424	0.45171	0.00135347	0.008806	1.37e-50	0.717822	1316453	44731	TC	LS-BMD	0.000169941	223.757
rs79287178	A	G	A	G	0.0229849	0.020323	0.0293	0.0252188	0.00411256	0.027324	2.28e-08	0.467598	1312144	44731	TC	LS-BMD	2.3805e-05	31.2363
rs793487	A	C	A	C	-0.00783313	0.004635	0.432	0.382896	0.00136408	0.008929	9.33e-09	0.612218	1310168	44731	TC	LS-BMD	2.51683e-05	32.9754
rs79543001	T	C	T	C	0.0138217	0.008312	0.101	0.087669	0.00222794	0.013979	5.51e-10	0.559969	1319917	44731	TC	LS-BMD	2.91579e-05	38.4871
rs79662819	T	C	T	C	-0.01372	0.013103	0.0798	0.0556881	0.00250904	0.016453	4.55e-08	0.436692	1319908	44731	TC	LS-BMD	2.26537e-05	29.9015
rs79687284	C	G	C	G	0.0276624	-0.016036	0.0301	0.0246619	0.00419832	0.027749	4.43e-11	0.57251	1306962	44731	TC	LS-BMD	3.32163e-05	43.4138
rs79860022	T	C	T	C	0.0242399	-0.018754	0.0288	0.025537	0.0040059	0.023865	1.44e-09	0.442792	1314900	44731	TC	LS-BMD	2.78456e-05	36.6151
rs799157	T	C	T	C	0.0413057	0.002382	0.0363	0.036913	0.00372593	0.022286	1.47e-28	0.91655	1295046	44731	TC	LS-BMD	9.48908e-05	122.899
rs79949326	T	C	T	C	0.0160709	-0.000696	0.253	0.237629	0.00154728	0.00979	2.85e-25	0.94439	1319933	44731	TC	LS-BMD	8.1725e-05	107.88
rs80098465	A	G	A	G	-0.0292451	-0.01355	0.0338	0.0291965	0.00374954	0.021369	6.21e-15	0.535762	1315521	44731	TC	LS-BMD	4.62415e-05	60.8344
rs80206917	C	T	C	T	-0.00853471	-0.000791	0.301	0.250915	0.00150884	0.009559	1.55e-08	0.935602	1274106	44731	TC	LS-BMD	2.51116e-05	31.9956
rs80215559	C	T	C	T	-0.0507877	0.002816	0.0664	0.0482896	0.00271806	0.018251	6.52e-78	0.880193	1313183	44731	TC	LS-BMD	0.000265802	349.139
rs8034751	G	C	G	C	0.00908871	0.00902	0.419	0.363484	0.00136184	0.008825	2.49e-11	0.318177	1319944	44731	TC	LS-BMD	3.37429e-05	44.5401
rs8039512	A	G	A	G	-0.0111812	-0.000392	0.425	0.407399	0.00139187	0.008886	9.49e-16	0.965622	1310161	44731	TC	LS-BMD	4.92531e-05	64.5325
rs8043389	G	T	G	T	-0.00955479	0.008917	0.349	0.29467	0.00140602	0.009106	1.08e-11	0.33885	1311016	44731	TC	LS-BMD	3.52238e-05	46.1805
rs8110479	T	C	T	C	-0.106607	0.000842	0.0428	0.035163	0.00349635	0.02044	1e-200	0.967904	1306673	44731	TC	LS-BMD	0.000710994	929.696
rs8178824	T	C	T	C	0.062307	-0.014122	0.0257	0.0247414	0.00418342	0.025838	3.62e-50	0.5935	1308336	44731	TC	LS-BMD	0.000169519	221.825
rs8178977	C	G	C	G	-0.00955046	0.003928	0.238	0.241209	0.00158956	0.010179	1.88e-09	0.705208	1307555	44731	TC	LS-BMD	2.76072e-05	36.0989
rs880315	C	T	C	T	-0.0109666	0.005348	0.348	0.362928	0.00141684	0.009442	9.93e-15	0.578711	1297861	44731	TC	LS-BMD	4.61588e-05	59.9103
rs887829	T	C	T	C	-0.0184557	0.011254	0.323	0.331901	0.00142749	0.009666	3.1e-38	0.253735	1318536	44731	TC	LS-BMD	0.000126756	167.153
rs9297994	G	A	G	A	0.0389984	-0.014035	0.338	0.286874	0.0014136	0.009369	1.55e-167	0.14345	1319034	44731	TC	LS-BMD	0.000576679	761.097
rs9399414	C	G	C	G	-0.00932967	0.00196	0.279	0.291488	0.0015092	0.010079	6.33e-10	0.849327	1310901	44731	TC	LS-BMD	2.91512e-05	38.2154
rs9402685	C	T	C	T	-0.0272916	-0.007172	0.266	0.247812	0.00151443	0.009964	1.33e-72	0.482086	1319931	44731	TC	LS-BMD	0.000245981	324.757
rs9410206	C	T	C	T	-0.0181548	0.000227	0.0645	0.052506	0.0027421	0.017371	3.57e-11	0.989828	1315573	44731	TC	LS-BMD	3.33186e-05	43.8345
rs9450666	T	A	T	A	0.010456	0.004467	0.28	0.30358	0.00163988	0.009907	1.82e-10	0.659708	1141926	44731	TC	LS-BMD	3.56003e-05	40.6543
rs9470261	A	T	A	T	0.0122578	-0.000206	0.288	0.305091	0.00173534	0.012999	1.62e-12	0.98764	1107189	44731	TC	LS-BMD	4.50624e-05	49.8948
rs9496567	A	G	A	G	-0.0212008	0.004438	0.236	0.21066	0.00158373	0.010144	7.24e-41	0.669172	1319964	44731	TC	LS-BMD	0.000135744	179.201
rs952225	C	T	C	T	-0.00791024	-0.002627	0.354	0.368815	0.00140138	0.009112	1.66e-08	0.778302	1319973	44731	TC	LS-BMD	2.41375e-05	31.8615
rs9543956	T	G	T	G	-0.00952162	-0.004947	0.273	0.257279	0.00153278	0.009835	5.23e-10	0.623233	1292181	44731	TC	LS-BMD	2.98625e-05	38.5888
rs954680	C	G	C	G	-0.0151134	0.002413	0.299	0.314956	0.00148091	0.009468	1.87e-24	0.803425	1309254	44731	TC	LS-BMD	7.95442e-05	104.152
rs9559788	T	C	T	C	-0.0097451	-0.004554	0.318	0.329276	0.00144605	0.009578	1.59e-11	0.641187	1319943	44731	TC	LS-BMD	3.44061e-05	45.4156
rs9597	G	C	G	C	-0.0247445	-0.017072	0.0365	0.046937	0.00366124	0.047642	1.39e-11	0.725398	1304555	44731	TC	LS-BMD	3.50125e-05	45.6773
rs9604570	G	A	G	A	-0.0205513	0.008509	0.181	0.168417	0.00177021	0.011663	3.69e-31	0.476141	1316654	44731	TC	LS-BMD	0.000102356	134.781
rs9633739	A	G	A	G	-0.00825479	0.002882	0.452	0.429753	0.00135618	0.008766	1.15e-09	0.747221	1309291	44731	TC	LS-BMD	2.82963e-05	37.049
rs9688701	C	A	C	A	0.00860459	0.000246	0.415	0.43039	0.00139521	0.008996	6.95e-10	0.978646	1277167	44731	TC	LS-BMD	2.97797e-05	38.0347
rs969075	T	C	T	C	-0.0123654	0.005898	0.335	0.286555	0.00144332	0.009185	1.06e-17	0.530595	1307542	44731	TC	LS-BMD	5.61321e-05	73.399
rs9804705	A	G	A	G	-0.0147141	0.00125	0.0833	0.056961	0.00245647	0.016487	2.1e-09	0.940944	1304998	44731	TC	LS-BMD	2.7493e-05	35.8793
rs9832727	G	C	G	C	-0.0159113	-0.014453	0.334	0.322593	0.00145016	0.018889	5.2e-28	0.453216	1278909	44731	TC	LS-BMD	9.41237e-05	120.387
rs9837622	A	T	A	T	-0.0347677	-0.009602	0.073	0.097852	0.00260479	0.017081	1.22e-40	0.583029	1319971	44731	TC	LS-BMD	0.000134953	178.158
rs9844432	G	C	G	C	-0.0372811	0.024066	0.0808	0.0704853	0.00242726	0.015609	3.07e-53	0.132106	1319978	44731	TC	LS-BMD	0.00017869	235.909
rs9898605	A	G	A	G	0.0100311	0.009839	0.306	0.338663	0.00145438	0.009482	5.31e-12	0.310842	1316466	44731	TC	LS-BMD	3.6134e-05	47.5708
rs9909417	A	G	A	G	0.00865594	0.006338	0.285	0.314956	0.00149782	0.009766	7.51e-09	0.526198	1315851	44731	TC	LS-BMD	2.538e-05	33.3971
rs9938506	G	A	G	A	0.0213668	-0.007822	0.326	0.329594	0.00145413	0.009336	7.06e-49	0.41322	1317347	44731	TC	LS-BMD	0.000163871	215.91
rs9942164	G	A	G	A	-0.016573	0.019146	0.127	0.129196	0.00201619	0.013139	2.04e-16	0.154658	1310139	44731	TC	LS-BMD	5.15703e-05	67.5676
rs9967857	C	T	C	T	0.00899229	-0.001374	0.304	0.400955	0.00147715	0.010459	1.15e-09	0.897922	1307314	44731	TC	LS-BMD	2.83465e-05	37.0587
rs9977637	G	A	G	A	-0.0124548	0.008132	0.202	0.192204	0.00169356	0.011034	1.92e-13	0.470051	1310673	44731	TC	LS-BMD	4.12629e-05	54.0844
rs9994887	G	A	G	A	0.0190853	-0.020736	0.472	0.5035	0.00146777	0.01342	1.18e-38	0.13128	1207592	44731	TC	LS-BMD	0.000139991	169.076

## Sheet: Table S4
MVMR of HDL-C and SBP to LS-BMD with instrumental variables
SNP	beta.LS-BMD	se.LS-BMD	beta.HDL-C	beta.SBP	se.HDL-C	se.SBP
rs10009166	-0.010699	0.009111	0.013799	-0.2186	0.00145887	0.032
rs10040690	-0.002518	0.008798	0.00915589	0.0302	0.001424	0.0309
rs10054208	0.000143	0.009461	0.00207457	0.1915	0.00151956	0.0324
rs10057802	-0.008596	0.010878	0.00111146	-0.2271	0.00180816	0.0385
rs10084596	-0.005693	0.010105	-0.0037497	0.3278	0.00161071	0.0351
rs1008953	-0.007471	0.010391	-0.0127732	-0.08	0.00164161	0.0359
rs1016935	0.01245	0.010103	-0.00279124	0.2373	0.00157914	0.035
rs10200851	-0.001151	0.008692	-0.00759344	0.0325	0.00138852	0.0303
rs10202433	0.007544	0.009082	-0.00111837	-0.2198	0.00143567	0.0313
rs1030097	0.001589	0.008745	-0.00918556	0.0241	0.00143162	0.0305
rs1039331	0.010232	0.021745	0.0305113	-0.0529	0.0034553	0.076
rs10405774	-0.00317	0.008845	0.000548646	0.1819	0.0014101	0.0305
rs10445094	-0.005059	0.012103	-0.00269867	-0.2468	0.00197827	0.0428
rs10454589	0.031939	0.014424	-0.00239051	0.3523	0.00226283	0.0505
rs1045519	-0.002852	0.009133	-0.00259913	0.1769	0.00141566	0.0305
rs10471695	-0.013553	0.00996	-0.00219148	-0.1906	0.00159465	0.0347
rs10477399	0.003487	0.01112	0.00679462	-0.3568	0.00176104	0.0388
rs1047743	-0.020353	0.009349	0.00841226	-0.1556	0.00148414	0.0323
rs10761527	-0.00511	0.009085	-0.00104244	-0.1738	0.00140362	0.0303
rs10774482	-0.000309	0.009095	0.00895405	-0.1063	0.00150926	0.0316
rs10778675	0.044474	0.020444	-0.000158401	-0.2525	0.00185818	0.0404
rs10780757	-0.014329	0.010541	0.00938479	0.0892	0.00168822	0.0366
rs10786068	-0.011537	0.009515	-0.00918	-0.0838	0.00150216	0.033
rs10787287	-0.011343	0.010443	0.00964175	-0.0639	0.0016647	0.036
rs10790805	0.000221	0.008947	0.00822645	0.0482	0.00142078	0.031
rs10807087	-0.004161	0.024265	0.0160084	0.2596	0.00284562	0.0673
rs10810000	0.023312	0.01193	-0.011246	0.0825	0.00190959	0.0411
rs1081105	0.049553	0.028974	-0.0669839	0.2176	0.00427204	0.0991
rs10818820	0.003251	0.009172	-0.00891926	0.0054	0.00149546	0.0316
rs10824060	0.011744	0.009092	-0.000497066	-0.2	0.00145174	0.0313
rs10841491	0.025949	0.012602	0.0114224	-0.0315	0.00141301	0.0304
rs10848645	-0.011218	0.008778	0.00536854	0.1855	0.00143292	0.0309
rs10892891	-0.015485	0.009008	-0.00987276	-0.1266	0.00142287	0.0315
rs10895556	0.008682	0.011709	-0.0133604	-0.012	0.00190957	0.0412
rs10961053	0.00427	0.009187	-0.00882812	-0.1049	0.00150199	0.0323
rs10991809	0.006554	0.013615	-0.0128481	0.0051	0.00217594	0.0468
rs11006747	-0.006353	0.009098	0.000191472	0.2131	0.00144445	0.0312
rs11038296	-0.00245	0.01451	-0.0135288	-0.2894	0.00236616	0.0519
rs11044525	0.001352	0.008938	-0.00235466	-0.1759	0.00142495	0.0308
rs11055008	-0.018001	0.008862	-0.000820413	-0.1772	0.00142981	0.0309
rs11075573	-0.000681	0.008765	0.000831065	0.1706	0.00139771	0.03
rs11117882	0.002021	0.010329	-0.00421071	0.2741	0.00161962	0.0357
rs111277819	-0.007263	0.025378	0.00354424	-0.4833	0.00374564	0.0853
rs111645884	0.007072	0.019641	0.0189924	0.2348	0.00314776	0.0684
rs11164869	0.008771	0.010401	0.0201204	-0.102	0.00166178	0.0357
rs11168223	0.006872	0.013268	-0.00523977	-0.2539	0.00211518	0.046
rs11186662	-0.006992	0.017611	-0.0183828	0.0049	0.00279842	0.0632
rs11201985	0.001986	0.008793	-0.00846769	0.0372	0.001409	0.0304
rs112119449	-0.006494	0.015084	0.00218589	-0.2853	0.00223127	0.0501
rs112246862	0.001698	0.022318	-0.000394365	0.3628	0.00297519	0.066
rs112474962	0.015077	0.009313	-0.00207908	0.2594	0.00148383	0.0321
rs112511259	-0.003257	0.011034	0.00596093	-0.2104	0.00173521	0.0381
rs112551697	0.005453	0.025419	-0.0307253	0.3762	0.00433588	0.092
rs113110912	-0.034368	0.027553	-0.0259526	0.0275	0.00457692	0.0983
rs113329442	-0.020849	0.009268	-0.00917482	-0.0201	0.00148731	0.0321
rs1135908	-0.0001	0.012695	-0.0110027	0.0014	0.00199019	0.045
rs11465506	0.014325	0.038398	0.00386317	0.8067	0.0063343	0.1423
rs1152991	0.002868	0.008832	0.00833079	-0.0063	0.00139141	0.0306
rs11556924	-0.000303	0.008668	0.00826485	-0.2097	0.00142362	0.0317
rs11558336	-0.018219	0.009554	0.00872617	0.1723	0.00149564	0.0324
rs11569671	0.011709	0.027201	-0.0353876	0.1406	0.00418339	0.0923
rs11596730	-0.004089	0.010333	-0.00130024	0.2121	0.0016276	0.0358
rs11606532	0.02419	0.009009	0.0230683	0.0558	0.00142451	0.0313
rs11607909	0.005274	0.00927	0.00127333	0.2356	0.0014429	0.0314
rs116339977	-0.103564	0.045082	0.0384474	-0.0935	0.0067597	0.1542
rs116511141	0.007877	0.027051	0.0146611	0.5075	0.00440769	0.0917
rs11657135	-0.004953	0.009771	0.00883957	0.0889	0.0016043	0.0345
rs11658518	-0.000792	0.010331	-0.00398873	0.2066	0.00162843	0.0356
rs11666808	-0.001556	0.009112	-0.00787463	0.0441	0.00144022	0.0316
rs11672597	-0.023195	0.010515	0.00906408	-0.0773	0.00164751	0.036
rs116882533	0.001025	0.022028	-0.0285164	-0.0984	0.00352148	0.0766
rs11689667	-0.022959	0.008753	0.000726464	-0.1983	0.00138687	0.0304
rs11713574	0.026446	0.011076	0.00224053	0.2264	0.00182169	0.0389
rs117163590	-0.002498	0.033471	-0.0316173	-0.0281	0.00489123	0.1039
rs117279351	0.006977	0.020974	-0.0210309	-0.1289	0.00342311	0.0755
rs1173723	0.009274	0.008691	0.00151528	0.1718	0.0013831	0.0303
rs11747219	0.006285	0.012251	-0.010422	-0.1147	0.00188682	0.042
rs117472357	0.004176	0.022124	0.00082663	0.4567	0.00362604	0.0782
rs11748963	-0.021666	0.009809	-0.00348773	-0.1901	0.00157139	0.0348
rs11754668	0.021567	0.014871	-0.0133156	0.0261	0.00237562	0.0531
rs11759917	-0.002534	0.010031	-0.0086305	0.0243	0.00156742	0.0345
rs11761913	-0.003526	0.009068	-0.00831479	-0.0138	0.00140922	0.031
rs11771677	0.005974	0.009434	-0.00061455	-0.1815	0.00148568	0.0324
rs11786256	-0.006238	0.009025	0.00528044	-0.1691	0.00142158	0.031
rs11859028	-0.010443	0.009335	0.011986	-0.0459	0.0014799	0.0323
rs1188836	-0.017858	0.011603	0.0131922	0.0779	0.00188592	0.0407
rs11888604	-0.005119	0.010008	0.000355411	0.223	0.00156753	0.0344
rs1197673	-0.016065	0.009687	0.0105766	-0.0759	0.00151126	0.0328
rs11985653	0.007875	0.009324	0.00795828	0.0215	0.00144696	0.0315
rs12023756	0.000973	0.009227	0.000217424	-0.1786	0.00145543	0.0318
rs12030839	0.002793	0.009712	-0.0117698	-0.0276	0.00154508	0.0334
rs12135996	-0.016729	0.00931	0.00834385	-0.0918	0.00148019	0.0324
rs12140153	0.013914	0.01509	0.019101	0.0381	0.00247539	0.0549
rs12147534	0.001675	0.009185	-0.0024963	0.196	0.00150294	0.0322
rs12152025	0.019836	0.009521	-0.00933819	-0.0632	0.00155028	0.0326
rs12152734	0.036737	0.009574	-0.00111522	-0.1799	0.00150822	0.0329
rs12198276	-0.004464	0.009953	-0.0100744	-0.1527	0.00164632	0.0357
rs12202204	-0.013292	0.009556	-0.0098582	-0.2699	0.00149875	0.0329
rs12285090	-0.040419	0.030828	-0.0333855	-0.0165	0.00481431	0.1068
rs12298541	0.000623	0.009186	0.00429561	0.1757	0.00151317	0.0318
rs1240660	0.011231	0.009235	-0.0113241	0.0208	0.00147396	0.0316
rs12413228	-0.006881	0.008816	0.00771571	-0.0081	0.00140491	0.0304
rs12436555	-0.008044	0.01178	-0.011277	0.0309	0.00187991	0.0405
rs12441033	-0.006409	0.008854	0.00322914	0.1685	0.00142093	0.0308
rs12449758	0.022161	0.009634	-0.0113088	0.0839	0.00151466	0.0328
rs1245811	-0.001484	0.009098	-0.00109815	-0.176	0.00144961	0.0315
rs12463612	0.000483	0.011914	0.011508	0.1162	0.00193497	0.0422
rs12498684	0.006656	0.009352	-0.001789	0.2024	0.00147999	0.0324
rs12533280	0.006431	0.011063	-0.0106091	0.0791	0.00174988	0.0383
rs12581002	0.002073	0.013694	-0.0024297	0.353	0.00210269	0.0451
rs12587090	-0.007624	0.01181	-0.0145038	0.0758	0.00187838	0.0411
rs12602989	-0.005694	0.011761	-0.0183031	-0.0766	0.00181708	0.04
rs12633874	-0.018289	0.010569	0.00063574	0.1989	0.00160613	0.0357
rs12658172	0.008997	0.01187	0.0108035	-0.0736	0.00196267	0.0422
rs12705383	0.033144	0.024411	-0.00413549	0.5286	0.00391182	0.0905
rs12710713	-0.012569	0.00892	0.00289057	0.1934	0.0014055	0.0308
rs12861627	0.008654	0.008709	0.00788996	0.0648	0.00141558	0.0306
rs12895150	0.002755	0.009409	0.00320396	0.1833	0.00143445	0.0316
rs1290791	-0.018729	0.010079	0.00126426	0.3056	0.00157007	0.0346
rs12932649	-0.017982	0.010371	0.0189116	0.0355	0.00164685	0.0362
rs12976128	-0.003444	0.010824	0.00607702	-0.2198	0.00169593	0.0375
rs13008273	0.000882	0.009818	-0.00552615	-0.1841	0.00153041	0.0333
rs13094546	0.005571	0.014816	-0.0010743	-0.2878	0.00242048	0.0528
rs13103483	0.014139	0.010961	-0.0114564	0.1684	0.00175556	0.0385
rs13120732	-0.023771	0.012025	-0.00464864	0.4485	0.00187996	0.0415
rs13130484	-0.005142	0.009052	-0.00947361	-0.0071	0.00140839	0.0307
rs13131758	0.009146	0.009544	-0.00962562	-0.1896	0.00162072	0.0345
rs13132085	-0.003006	0.009612	0.00183057	-0.1839	0.00152444	0.0335
rs13140688	-0.003646	0.008831	0.00220314	0.1788	0.00141717	0.0309
rs13224282	-0.01712	0.008944	-0.00117071	-0.1681	0.00140544	0.0307
rs13251071	0.012821	0.010347	-0.000729519	0.1992	0.00166457	0.036
rs1327144	-0.012918	0.008906	-0.00797697	0.0539	0.00137926	0.0301
rs13278052	-0.010495	0.010759	-0.0126554	-0.0728	0.00172114	0.0379
rs13300004	0.017261	0.041049	-0.0396576	-0.2047	0.00649378	0.1412
rs1357290	0.015205	0.010057	-0.00863859	-0.0973	0.00158461	0.0349
rs1357648	0.016558	0.009306	0.0103034	0.0323	0.0014786	0.0321
rs1376935	0.010869	0.009479	0.00574101	-0.1945	0.00151237	0.0331
rs138014257	-0.020507	0.032175	0.0357281	-0.0608	0.00526972	0.1202
rs1389849	-0.020037	0.00925	-0.00817484	-0.0205	0.00146797	0.032
rs139241557	-0.02103	0.018395	-0.00548313	-0.3563	0.00296226	0.065
rs1407256	0.007805	0.013674	-0.00212499	0.3067	0.00195151	0.0426
rs140947438	0.020512	0.025653	-0.0345396	0.0131	0.00403002	0.0893
rs1411424	-0.00511	0.008723	-0.00768316	-0.0744	0.00137686	0.03
rs1412234	0.00628	0.009451	-0.0125588	0.0333	0.00148344	0.0322
rs1412636	0.037499	0.011735	0.0115948	0.2067	0.00191089	0.0408
rs1415700	0.001732	0.009629	0.00922117	-0.0029	0.0015168	0.033
rs141832109	0.057595	0.032504	-0.0354966	0.4387	0.0054881	0.1137
rs141854869	-0.008894	0.010735	-0.00940591	-0.121	0.00166621	0.0364
rs145027257	-0.038187	0.023661	0.000214913	-0.4979	0.00401211	0.0866
rs145350287	-0.029713	0.023382	0.0207118	0.0376	0.00374264	0.0811
rs145422110	0.023784	0.039523	0.00207027	0.8506	0.00592996	0.13
rs145564935	0.007613	0.028664	0.0261529	-0.2828	0.00447577	0.0975
rs1464603	0.011851	0.009365	0.00926508	0.0018	0.00147496	0.0324
rs146765950	-0.018	0.031466	0.0336759	0.1138	0.00488291	0.1107
rs147588928	0.017939	0.026175	0.0251166	0	0.00427182	0.0907
rs1487633	0.008627	0.015133	-0.0137668	0.2001	0.00240122	0.0528
rs149487184	-0.009445	0.029336	-0.00854287	-0.6339	0.00499472	0.1048
rs149961193	0.025877	0.038235	0.0115238	-0.8276	0.00595978	0.1365
rs150698247	-0.000796	0.039049	-0.0364276	-0.0084	0.00584527	0.1368
rs151330717	-0.041468	0.034937	0.0532563	-0.1484	0.00586504	0.1208
rs1520884	0.01759	0.009381	0.00868719	-0.0019	0.00151083	0.0332
rs1522609	-0.006112	0.008869	-0.00846159	0.0828	0.00139764	0.0306
rs1559638	-0.003843	0.009255	0.00241948	-0.1995	0.0015133	0.0322
rs1569951	0.001599	0.008828	0.00287805	0.1875	0.00148609	0.0314
rs163050	0.011003	0.009069	-0.00234076	0.2019	0.00142374	0.0309
rs16852170	0.00585	0.01493	0.00726396	0.3214	0.00243147	0.0525
rs16864228	-0.001869	0.009972	0.0108396	-0.0779	0.00158337	0.0344
rs1693551	0.002951	0.008771	0.00234642	-0.2159	0.00138015	0.0305
rs16939821	0.005467	0.027971	0.0304262	0.1168	0.00461264	0.0958
rs16991158	0.015379	0.012962	-0.0126499	0.0867	0.00185427	0.0407
rs17049616	0.001754	0.011945	0.00594153	0.2315	0.00192378	0.0422
rs17080069	-0.020814	0.017424	-0.00796661	-0.7775	0.00271467	0.0592
rs17115113	-0.001955	0.009232	-0.00510798	0.179	0.00145289	0.0317
rs17245822	0.010413	0.009057	-0.00373222	0.1899	0.00145266	0.0312
rs17252576	0.005919	0.0107	0.00933306	0.1228	0.0016971	0.0373
rs17278154	0.011468	0.019989	0.00716709	0.4115	0.00325954	0.0708
rs17409164	0.014284	0.017643	0.00873302	-0.3404	0.00281646	0.0602
rs17609108	-0.006641	0.012552	0.0066355	-0.2534	0.00195908	0.0435
rs17796710	0.011673	0.016331	-0.0170923	0.0848	0.00257219	0.0581
rs17812022	-0.029278	0.01485	0.00811776	-0.3613	0.00238961	0.0525
rs179996	-0.007832	0.008818	0.00455943	0.1775	0.00143163	0.0309
rs1836856	-0.012658	0.008745	0.00496179	0.1704	0.00143113	0.0302
rs185171140	0.030394	0.03763	-0.0352292	0.0126	0.00642352	0.1404
rs1856201	-0.002231	0.008967	0.000749218	0.1702	0.00142888	0.0308
rs1859023	-0.014727	0.008972	0.00463251	0.1724	0.00141828	0.0308
rs1869188	-0.013306	0.011436	-0.0101915	-0.0382	0.00178678	0.0388
rs1885927	0.000677	0.010651	0.00537235	0.215	0.00169279	0.0367
rs1886205	0.003776	0.01028	-0.00907818	-0.0538	0.00162422	0.0352
rs1895918	0.029902	0.008776	-0.00785424	0.0444	0.00139035	0.0303
rs1900901	0.003197	0.009258	0.00861969	-0.0574	0.0014732	0.0319
rs192225	0.021883	0.009586	-0.00831164	0.1065	0.00152189	0.0332
rs1979526	-0.001053	0.010871	-0.00971032	-0.0427	0.00168895	0.0372
rs1979702	0.003977	0.008804	-0.00283415	-0.2287	0.00140507	0.0303
rs1985670	-0.002934	0.008921	-0.00110731	-0.1753	0.00142419	0.031
rs2001853	-0.00422	0.010403	0.00984442	0.0303	0.00165032	0.0363
rs200539	-0.002283	0.009833	0.00889353	0.2664	0.00156303	0.0338
rs2006959	-0.017989	0.008921	0.0100521	0.0679	0.00144866	0.0312
rs201469	0.003052	0.008984	0.00786951	-0.0105	0.00141477	0.0306
rs2017404	-0.004982	0.009582	0.00221505	-0.216	0.00150812	0.0331
rs2021511	-0.005496	0.009687	0.00910493	0.0445	0.00154147	0.0337
rs2026134	0.008988	0.009516	0.00855171	-0.1569	0.00150814	0.0324
rs2046888	8.1e-05	0.008935	-0.00130874	-0.2628	0.00140906	0.0305
rs2055975	-0.002026	0.009628	0.0186908	-0.0326	0.0015482	0.0331
rs211256	0.009207	0.010125	0.00461258	0.2051	0.00160447	0.035
rs2162872	0.004927	0.009114	-0.00521719	-0.185	0.00147023	0.0334
rs2171974	0.000559	0.009146	-0.00176504	0.1764	0.00143522	0.0317
rs2175766	-0.019374	0.008467	-0.00946144	-0.0347	0.0013822	0.0302
rs2210366	-0.011079	0.011926	0.0102003	0.0474	0.00157559	0.0346
rs2254884	-0.003211	0.009826	0.0207475	-0.0707	0.00203037	0.037
rs2271834	-0.034578	0.008655	0.00146834	-0.1669	0.00139296	0.0306
rs2279574	-0.009526	0.008508	0.00340115	0.1664	0.00138543	0.0302
rs2282198	0.005825	0.00943	-0.00112481	-0.194	0.00157858	0.0342
rs2297387	-0.004551	0.00923	0.00252186	-0.1729	0.00146349	0.0316
rs2298632	-0.007756	0.009018	0.010283	-0.0426	0.00140718	0.0306
rs2301178	0.003368	0.009483	-0.0101115	-0.0007	0.00152415	0.0333
rs2305319	0.011296	0.011827	0.0105697	0.0189	0.00192238	0.0411
rs231160	0.010066	0.00919	-0.00915483	0.0863	0.0014332	0.0317
rs2325971	0.002963	0.009128	0.00812641	0.036	0.00144188	0.0314
rs2373814	0.000425	0.009033	0.00930273	0.1804	0.00142889	0.0311
rs2418902	-0.015011	0.010381	-0.00917742	0.1392	0.00163263	0.0357
rs2419077	0.002674	0.009913	-0.00147166	0.1966	0.00156753	0.0344
rs2419607	-0.001483	0.009841	-0.0133697	0.004	0.00157679	0.0346
rs243032	0.009356	0.008917	-0.00249544	0.1703	0.00141113	0.0307
rs2439823	-0.008301	0.008738	0.00854282	0.0015	0.00140302	0.0303
rs244722	-0.00729	0.008969	0.00780683	0.0524	0.00141863	0.0308
rs2465405	0.001454	0.009144	0.00844672	0.0247	0.00146799	0.0313
rs2494747	-0.010803	0.00915	0.0260436	0.0714	0.00148633	0.0323
rs2509209	-0.006301	0.009874	-0.0107932	0	0.00161132	0.0341
rs2551640	-0.019797	0.009145	-0.000287851	0.1781	0.00145612	0.0315
rs256497	-0.004353	0.008747	0.0087761	0.0217	0.00138928	0.0306
rs2589227	0.000403	0.010554	0.00373454	0.2469	0.00170345	0.0368
rs2607068	0.013834	0.013224	-0.00346144	0.3084	0.00210621	0.046
rs2608652	-0.000255	0.008879	-0.00843596	-0.0282	0.0013969	0.0306
rs2627313	-0.014498	0.008753	-0.00516442	0.3208	0.00138638	0.0303
rs2638463	0.003582	0.009287	0.00841908	-0.0662	0.0015347	0.034
rs2651499	-0.013079	0.010151	0.00886177	0.0032	0.00162505	0.0353
rs267524	-0.007667	0.008852	-0.00384581	-0.2122	0.00140941	0.031
rs2720417	0.009903	0.010214	-0.00348732	0.2018	0.00161685	0.0351
rs2732439	-0.002703	0.008804	-0.00121289	0.1729	0.00139475	0.0304
rs2745599	-0.005775	0.009225	-0.00466516	-0.2164	0.00145047	0.0317
rs275181	-0.002315	0.015933	0.0156001	-0.0185	0.00229943	0.0502
rs2776037	-0.014083	0.009029	0.00465148	0.1851	0.00141041	0.0309
rs2783019	0.006618	0.009384	0.00945986	0.1363	0.00153473	0.0339
rs2801008	-0.008607	0.009359	-0.00161018	0.1876	0.00150527	0.0324
rs2803299	-0.023272	0.009098	-0.00762817	-0.2957	0.00139272	0.0307
rs2814980	0.006851	0.009022	0.0131796	0.0402	0.00146778	0.0312
rs2821388	-0.004304	0.009881	-0.00932099	-0.0725	0.0015574	0.0341
rs2823081	0.007605	0.010945	-0.00296906	0.1968	0.00155348	0.0342
rs2832274	-0.019181	0.009059	-0.00862743	-0.0877	0.00145011	0.0311
rs28406841	0.006585	0.011487	0.0103019	0.0739	0.00179416	0.0392
rs2848657	-0.007512	0.01319	0.011621	0.1727	0.00211308	0.0455
rs28568866	-0.051597	0.028946	-0.025471	0.258	0.00459738	0.1026
rs2867105	-0.000136	0.011567	0.0113142	0.065	0.00182073	0.0394
rs2892826	-0.008189	0.008957	0.00852957	-0.0172	0.00143539	0.031
rs2962261	0.01075	0.009502	-0.0027448	0.1809	0.0015103	0.0325
rs2970409	0.017996	0.0141	0.00220981	-0.2736	0.00222717	0.048
rs2973446	0.001915	0.010333	-0.00245462	-0.2169	0.00167019	0.036
rs2980436	0.010212	0.009544	-0.00213791	0.2619	0.00148149	0.0311
rs2992854	0.018115	0.009183	0.00110837	0.1899	0.00145685	0.0333
rs303753	0.011176	0.009303	-0.00872409	0.0799	0.00147414	0.0319
rs3088214	-0.002205	0.009112	0.00731866	-0.258	0.00143504	0.0312
rs3125766	0.038463	0.021348	0.0101408	0.1238	0.00176125	0.0378
rs3211842	0.014878	0.008853	0.0106533	0.0052	0.00142873	0.0307
rs330093	-0.011624	0.010515	-0.038875	0.0137	0.00165685	0.0366
rs331653	-0.012144	0.008947	0.00231253	0.2018	0.00142705	0.031
rs33961405	0.001985	0.009696	-0.00507407	-0.1841	0.00149993	0.0332
rs34260019	0.011723	0.011561	0.010798	0.0049	0.00186911	0.0407
rs34505073	0.003673	0.028025	0.0268808	-0.2474	0.00464992	0.1038
rs34581209	0.003252	0.010923	0.0053596	-0.2102	0.00173515	0.0374
rs34650965	0.010446	0.009408	-0.00845146	-0.0321	0.00152056	0.0329
rs34680256	-0.000154	0.013551	0.0123905	-0.0002	0.00211118	0.0479
rs34906275	0.005291	0.024351	0.0259983	-0.1296	0.00389177	0.0863
rs35004487	0.013235	0.039364	0.0434251	-0.1545	0.00633117	0.1442
rs35124627	-0.009791	0.031664	-0.00608478	0.8346	0.00475362	0.1056
rs35233014	-0.001788	0.010272	0.00912691	-0.0107	0.00163011	0.0358
rs35302007	-0.028557	0.009158	-0.00508572	-0.1913	0.00147885	0.0318
rs35349911	-0.006727	0.009104	0.0120183	0.0478	0.00142586	0.0316
rs35358959	-0.046751	0.015762	0.015736	-0.1456	0.00253465	0.0564
rs35430985	0.032885	0.011715	-0.00872967	0.0514	0.00157077	0.0344
rs35502096	0.00565	0.008919	0.00881331	0.0349	0.00142595	0.0309
rs35553545	-0.001227	0.010177	-0.00974564	-0.0076	0.00163068	0.0354
rs35590614	0.014234	0.015329	-0.0216195	0.0593	0.00244368	0.0528
rs357488	0.013837	0.012647	0.00564338	-0.2752	0.0019991	0.0429
rs35760705	0.024902	0.01274	0.0123059	-0.0976	0.00201681	0.044
rs35825793	0.015012	0.009315	0.00523331	0.1797	0.00147342	0.0322
rs3743340	0.005285	0.008852	-0.00995592	-0.0285	0.00145769	0.0314
rs3749748	-0.006917	0.010098	0.0120859	-0.2069	0.00165329	0.0354
rs3760185	-0.023684	0.010422	0.00957171	0.0335	0.00170818	0.0364
rs3768992	-0.005533	0.008798	-0.00770653	0.0424	0.00139946	0.0303
rs3770406	-0.021721	0.008883	-0.00904008	0.0774	0.00140503	0.0305
rs3777424	0.013404	0.010702	0.0125571	0.0586	0.00169794	0.0373
rs3780420	-0.000154	0.010796	0.00797796	-0.0235	0.00142556	0.031
rs3781445	0.011006	0.009056	0.00811499	-0.047	0.00142435	0.0312
rs3803763	0.033835	0.009274	-0.00361311	0.1803	0.00151419	0.033
rs38179	0.009849	0.009517	-0.00898825	-0.0203	0.00151574	0.0329
rs3824805	0.002891	0.008737	-0.00838225	0.0351	0.00138588	0.0303
rs3828282	0.026233	0.009159	4.38e-05	-0.1857	0.00143709	0.0318
rs3847113	-0.019026	0.008456	0.00172997	0.168	0.00137995	0.0302
rs41268045	0.007482	0.013828	-0.0119753	0.1079	0.00214978	0.0469
rs4131424	0.008585	0.012578	0.000111762	-0.2374	0.00195255	0.0429
rs4147111	0.003008	0.016788	-0.00136391	-0.3574	0.00273903	0.06
rs414992	-0.02163	0.012669	0.00100221	0.3616	0.00204351	0.0443
rs415895	0.014474	0.008899	0.00591877	0.3409	0.00145073	0.0315
rs4244865	-0.013488	0.009125	0.00821556	0.0073	0.00142012	0.0308
rs4310244	0.009754	0.009484	-0.00866205	0.0737	0.00150118	0.0325
rs4311	-0.003267	0.008838	-0.00768155	-0.1829	0.00140004	0.0303
rs4321388	-0.014479	0.008674	0.00825273	-0.0342	0.00137294	0.0301
rs4390432	0.009245	0.008812	0.00601412	-0.1712	0.00140274	0.0302
rs4473378	0.010937	0.012483	0.000896282	0.291	0.00198937	0.043
rs4481060	0.019274	0.009244	-0.00408447	0.1811	0.0014679	0.0316
rs4505038	-0.004928	0.010819	0.00835894	0.0351	0.00152656	0.0334
rs4518254	-0.005777	0.008831	-0.00972129	0.1082	0.00141208	0.0308
rs4573493	0.008175	0.008703	0.000341588	-0.1668	0.00140869	0.0303
rs4597680	0.006136	0.01057	0.0103816	0.1162	0.00172429	0.037
rs4646312	-0.016005	0.009112	0.00564232	-0.1882	0.00142746	0.0309
rs4675293	0.010591	0.010468	0.00869053	0.2155	0.0016042	0.0347
rs4705529	0.00785	0.008754	-0.00797109	-0.127	0.00139065	0.0302
rs4714902	0.01347	0.009133	0.00884715	0.0801	0.00151447	0.0319
rs4725995	-0.012461	0.009594	0.0040062	0.2097	0.0015164	0.0332
rs4728142	-0.012125	0.00895	-0.00268826	-0.1814	0.00139098	0.0305
rs472832	0.00651	0.009445	0.000263219	0.2317	0.00153943	0.0328
rs4739824	0.013089	0.012342	-0.000260533	0.2305	0.00193789	0.042
rs4743764	0.000903	0.009183	-0.0323033	0.0041	0.0014744	0.0319
rs4745347	0.01513	0.011576	0.000308843	0.2147	0.001791	0.0388
rs4746261	0.009438	0.008755	0.00790811	0.0369	0.00138547	0.0305
rs4756029	0.003245	0.010419	0.0103673	-0.0452	0.00165372	0.0358
rs4760	-0.029044	0.012184	-0.0165489	0.0475	0.00193631	0.0437
rs4765008	-0.004306	0.009902	0.0143562	-0.0929	0.00155977	0.034
rs4766553	0.012093	0.012632	0.0110782	-0.3439	0.00197752	0.0431
rs4766599	-0.03127	0.018719	0.016455	-0.2923	0.0029635	0.0635
rs4784688	-0.027281	0.029378	0.0264021	-0.0414	0.00480728	0.1068
rs4785427	0.000634	0.01026	0.00136201	0.2005	0.00165073	0.0358
rs4793069	-0.014807	0.018799	0.00360216	0.3742	0.00301389	0.0663
rs4794029	0.013166	0.00925	-0.00563468	-0.18	0.00147002	0.0322
rs479980	0.012671	0.009934	-0.00825664	-0.0923	0.00143643	0.0309
rs4802111	0.011514	0.008945	0.00843873	0.068	0.00139067	0.0302
rs4809849	0.005763	0.008722	0.00100044	0.2103	0.00139773	0.0304
rs4849902	-0.004081	0.009186	-0.00969267	0.0308	0.001497	0.0323
rs4868038	-0.007948	0.009902	0.00881568	-0.0464	0.00158596	0.0347
rs4870940	-0.015756	0.009986	-0.0103561	-0.083	0.00158135	0.0343
rs4891258	0.018579	0.009327	0.00232868	0.185	0.00149149	0.0323
rs4917675	-0.008752	0.010093	0.0145975	-0.0206	0.00158114	0.0348
rs4921663	-0.002369	0.008899	-0.00894148	-0.0261	0.00148131	0.032
rs494144	0.010142	0.008759	-0.00273211	-0.1762	0.00139222	0.0304
rs4948275	0.007451	0.008804	0.00110608	-0.2452	0.00141623	0.0306
rs4951163	0.031821	0.015162	0.0172065	0.0648	0.00250249	0.0542
rs4952923	0.003711	0.010771	0.0107369	-0.0825	0.00169599	0.037
rs4982302	-0.009132	0.012918	-0.00347606	-0.2765	0.002096	0.0454
rs4984802	-0.010347	0.008885	-0.00125872	-0.1724	0.00142736	0.031
rs55638084	0.012087	0.013902	0.00324135	0.2819	0.00221273	0.0489
rs55679314	-0.013357	0.019099	-0.0222655	0.1553	0.00301501	0.0661
rs55727995	0.017299	0.009231	-0.00138502	-0.1756	0.00143294	0.0315
rs55788608	-0.003785	0.017895	-0.0163805	0.0695	0.00290756	0.063
rs55823448	0.002261	0.009719	0.00839146	-0.0926	0.00153449	0.0336
rs55877421	-0.078262	0.031259	-0.0279329	0.1987	0.0050885	0.1045
rs55993790	0.014686	0.009008	0.0080196	0.0383	0.00139758	0.0302
rs56125568	-0.00178	0.02079	-0.00534939	-0.4333	0.00347571	0.077
rs56211462	0.005297	0.011628	0.00993422	-0.0237	0.00181352	0.0406
rs56262458	0.014947	0.020211	0.00779779	0.402	0.00338617	0.0735
rs56968997	-0.01104	0.013356	0.0120787	0.0711	0.00216226	0.0471
rs570657	-0.000865	0.010609	0.0120926	0.0548	0.00172946	0.0374
rs57140819	-0.012903	0.011394	0.000898886	-0.2415	0.00181784	0.0398
rs57518803	0.000644	0.011323	-0.0119814	0.0071	0.00182259	0.0395
rs57826909	0.002761	0.010869	0.000386714	-0.2132	0.00173989	0.0377
rs58403690	0.009594	0.009793	-0.00641217	-0.226	0.00156849	0.0339
rs59066984	-0.013873	0.011561	0.0115038	0.0314	0.00183312	0.0399
rs59138429	-0.022123	0.012888	0.00678699	-0.2498	0.00205722	0.045
rs60138042	-0.005267	0.018388	0.0063257	-0.3395	0.00282999	0.0619
rs6026629	0.01828	0.009455	0.00254071	-0.2121	0.00147472	0.0327
rs60300015	0.002452	0.009725	0.00847556	-0.0223	0.00155402	0.0348
rs60324895	0.003482	0.008794	0.00221314	0.1708	0.00139092	0.0303
rs60387403	-0.0129	0.012382	0.0132836	0.0013	0.00194574	0.0424
rs60455398	0.013067	0.026883	0.0430683	-0.0735	0.00396672	0.0885
rs6054090	0.016471	0.011283	-0.00314446	0.1786	0.00149089	0.0325
rs6077955	0.010969	0.010535	-0.0043533	-0.2599	0.00169742	0.0369
rs60915953	-0.005698	0.011612	-0.00726804	-0.2652	0.00186577	0.0399
rs6103609	-0.027135	0.013358	0.00109498	0.263	0.00222872	0.0482
rs61813779	0.024846	0.027383	-0.0122715	-0.0919	0.00209509	0.0456
rs61944384	0.017104	0.022567	0.0187622	-0.1152	0.00335396	0.0759
rs61950149	-0.001722	0.014042	-0.00188771	0.2811	0.00214986	0.0483
rs62158161	-0.012418	0.010194	-0.00403319	-0.1979	0.00165504	0.0359
rs62244890	3.8e-05	0.008896	0.0078115	-0.0696	0.00142837	0.0309
rs62288767	-0.009347	0.014811	-0.00172735	-0.3351	0.00247741	0.0539
rs62340875	-0.032511	0.011402	0.0101042	-0.0095	0.00183013	0.0404
rs62369471	-0.01514	0.00997	-0.000275678	0.2589	0.00163246	0.0348
rs623837	0.002637	0.009107	0.00606766	-0.1903	0.00144265	0.0314
rs62437269	0.019999	0.009519	-0.0091558	-0.0466	0.00156958	0.0333
rs62490267	0.003204	0.009677	-0.00847363	0.1282	0.00153763	0.0334
rs62516802	0.011571	0.010599	0.000597103	0.2399	0.00171435	0.0372
rs62529972	0.004007	0.009371	-0.00142863	0.1777	0.00148225	0.0326
rs62570840	-0.009271	0.009506	0.013413	-0.0964	0.00149141	0.0327
rs6421496	-0.030585	0.013812	0.00932309	0.2782	0.00223895	0.0483
rs6457762	-0.018175	0.012828	-0.0113861	-0.0418	0.00197198	0.0446
rs6459130	0.012353	0.008827	0.00065306	-0.1753	0.00139853	0.0303
rs6461347	-0.0037	0.008866	-0.00830634	-0.0486	0.00144092	0.0308
rs6465358	-0.010766	0.011371	0.00095765	-0.2605	0.00185388	0.0402
rs6508383	-0.010149	0.021715	-0.0105971	0.0323	0.00191066	0.0408
rs6511728	0.007712	0.012297	-0.0270145	0.142	0.00189713	0.0424
rs651394	0.00511	0.009317	0.0104497	-0.05	0.00151515	0.033
rs6538514	-0.001344	0.008865	0.00774199	0.1167	0.00140052	0.0304
rs654185	-0.003047	0.00999	0.00203385	0.1883	0.00158169	0.0344
rs6544315	-0.005996	0.009252	-0.00564323	-0.1976	0.00144142	0.032
rs6545306	-0.011405	0.008729	0.00213323	-0.1745	0.00139864	0.03
rs6548219	0.008009	0.009639	0.0127325	-0.0244	0.0016749	0.0348
rs6562064	-0.013596	0.009343	-0.00824202	0.1217	0.00148986	0.032
rs6588203	0.013123	0.009203	0.0024709	0.1745	0.00145751	0.032
rs6589544	-0.006897	0.026417	-0.0332994	-0.0694	0.0046219	0.0982
rs6601898	-0.003581	0.011522	-0.011203	0.0609	0.00184721	0.04
rs6604739	-0.013892	0.012537	0.00201497	0.2352	0.00194621	0.0427
rs6707609	-0.000925	0.008835	0.00534028	-0.17	0.00139719	0.0303
rs6742187	0.005154	0.008891	-0.000212021	-0.166	0.00141191	0.0304
rs67425592	0.017501	0.010153	-0.0109862	0.0107	0.00161872	0.0354
rs6766170	-0.011668	0.008789	0.00204566	-0.2567	0.00140231	0.0304
rs67720684	-0.004401	0.010124	0.000640231	0.1943	0.00164717	0.0353
rs6776467	0.020124	0.009201	-0.000803702	0.2312	0.00147657	0.0318
rs6781071	0.010261	0.008922	0.00778821	-0.0312	0.00140683	0.0309
rs67885470	0.007308	0.010727	0.00140741	-0.2087	0.00176077	0.038
rs6791056	-0.015662	0.008785	-0.00829212	-0.1116	0.00140868	0.0302
rs6822279	-0.007805	0.008998	0.00809571	0.0088	0.00144839	0.0312
rs6852565	0.009037	0.011465	0.00940122	0.0798	0.00170799	0.0387
rs6870654	0.015069	0.009923	0.00123051	-0.2136	0.00158725	0.0347
rs6887247	-0.011919	0.009515	0.0106935	-0.0662	0.00150229	0.0329
rs6896645	0.006514	0.009617	-0.000448168	-0.1871	0.00151374	0.0334
rs6939969	-0.016524	0.008991	0.00779587	-0.0707	0.00142972	0.0311
rs695867	0.013137	0.024056	-0.0208291	-0.0508	0.00369837	0.0809
rs696832	0.007997	0.01452	-0.00292276	-0.2816	0.00227993	0.051
rs6991885	0.003275	0.009673	0.00222637	0.1831	0.00150805	0.0331
rs7005176	-0.004851	0.012397	0.00285243	-0.1948	0.00156117	0.0341
rs7080366	0.002662	0.009171	0.0126397	-0.0562	0.00145753	0.0315
rs7086621	0.002388	0.008958	-0.00279458	0.1975	0.00139072	0.0303
rs7088421	-0.004962	0.008923	-0.00218371	-0.1713	0.00140077	0.0308
rs7097287	-0.005486	0.018407	-0.00536202	0.3837	0.00290268	0.064
rs7107500	0.002302	0.008793	0.00771679	-0.002	0.00139203	0.0303
rs710797	-0.009294	0.009719	-0.00820346	-0.1842	0.00155495	0.0335
rs7177863	0.011604	0.010563	0.00178125	-0.2083	0.00170077	0.0365
rs7206010	-0.008728	0.009084	0.00793712	-0.0738	0.00142012	0.031
rs7211132	-0.011172	0.008698	0.00843401	0.0103	0.00137858	0.03
rs7213347	-0.023563	0.009568	0.00931258	-0.1902	0.00151499	0.0326
rs721668	0.013453	0.008975	0.0078974	-0.1046	0.00141476	0.0309
rs7228141	-0.000727	0.008784	0.00767664	0.0648	0.00139343	0.0301
rs7232127	0.003965	0.009509	-0.00991528	0.0325	0.00153842	0.0329
rs7235070	-0.011249	0.010541	-0.00393248	0.2053	0.00168055	0.0367
rs72683923	0.020002	0.030766	0.00131479	-0.9587	0.00551304	0.1101
rs72712500	0.00241	0.011298	-0.0109162	-0.1093	0.00183047	0.0397
rs72722767	0.034488	0.009474	0.00538082	-0.1803	0.00151247	0.033
rs72727861	0.009805	0.015203	-0.0136077	-0.0254	0.00232966	0.0523
rs72787634	0.002978	0.010498	0.00960035	-0.0773	0.00167088	0.0368
rs72800905	0.021829	0.010574	0.00384381	0.2067	0.00162464	0.0361
rs72811853	0.011965	0.012259	-0.0110984	0.0006	0.0018732	0.042
rs72819754	0.005424	0.014614	-0.00078943	-0.2928	0.00243015	0.0522
rs72853300	0.028267	0.01244	-0.00184362	0.2361	0.0019844	0.0431
rs7296328	-0.018504	0.011438	0.0028744	0.2254	0.00184528	0.0395
rs72997688	-0.000309	0.018485	-0.0286665	0.0559	0.00307793	0.0654
rs7304594	0.001621	0.010577	0.00330775	0.2497	0.00153725	0.0336
rs73061333	-0.024361	0.023543	0.0249356	-0.0559	0.00385543	0.0848
rs7309447	0.019319	0.009342	-0.0101531	-0.1122	0.00148153	0.032
rs73096946	-0.016579	0.012116	-0.0113783	0.221	0.00196502	0.0423
rs73174309	0.004519	0.010512	-0.00347204	0.1998	0.00165336	0.036
rs73194763	-0.013609	0.01138	-0.0102073	0.0312	0.00183756	0.0396
rs73207778	-0.019545	0.016112	-0.013895	-0.0634	0.00254445	0.0568
rs73243622	0.021913	0.010158	0.00881613	-0.0431	0.00157944	0.0351
rs73508942	-0.016263	0.018825	0.0162109	0.0756	0.00296184	0.0642
rs7355841	-0.019165	0.009736	-4.02e-05	-0.1872	0.00152225	0.0333
rs73602128	-0.025948	0.017837	0.0170008	-0.0289	0.00265629	0.0621
rs73872720	0.013275	0.018436	-0.00755326	0.4646	0.0029095	0.0645
rs7402264	0.002097	0.010732	-0.0058055	0.265	0.001776	0.0374
rs74032414	-0.016771	0.023254	-0.0028669	-0.2571	0.00191629	0.0432
rs7404616	0.021556	0.008739	-0.00319727	-0.1797	0.00140705	0.0304
rs74048190	-0.00995	0.023329	0.00373814	0.4404	0.00341012	0.0757
rs74550407	0.069003	0.023124	0.0239831	0.0664	0.00362516	0.0814
rs74593044	0.012956	0.017745	-0.0151656	0.0809	0.00269613	0.0591
rs74629722	0.004356	0.01335	-0.0175268	0.0787	0.00213665	0.0465
rs74678260	-0.006969	0.01123	0.0104803	0.0422	0.00175234	0.0384
rs7477551	0.007912	0.008936	0.00806644	0.0457	0.00142256	0.0306
rs74906728	0.01245	0.030849	0.0262254	-0.1459	0.00480031	0.1019
rs750517	0.000728	0.008746	-0.00817004	-0.0474	0.001377	0.0302
rs75083696	-0.019823	0.013382	-0.00198713	0.2541	0.00216003	0.0463
rs75276039	-0.003506	0.024918	0.0263198	-0.0234	0.00411042	0.0877
rs75279684	0.00808	0.020136	-0.0190024	-0.0358	0.00325663	0.0711
rs75458722	-0.017489	0.016282	-0.0147336	0.0145	0.00268927	0.0575
rs75569414	-0.030287	0.022438	0.0108596	-0.4877	0.0034834	0.0775
rs75600442	0.015528	0.01339	0.0149257	0.0119	0.00214437	0.0476
rs75627029	0.046787	0.029275	-0.0274983	-0.0035	0.00426745	0.0991
rs75734170	-0.005804	0.013795	0.00869656	-0.3049	0.00226597	0.0486
rs75906312	0.007652	0.01558	-0.00438566	0.2883	0.00247045	0.0528
rs75921557	0.003377	0.016757	-0.0148236	0.1486	0.00268995	0.0585
rs76034781	-0.01567	0.016698	-0.0172611	0.0384	0.0026255	0.0588
rs7606205	0.00366	0.009474	0.00277359	0.1843	0.00153329	0.0333
rs7630377	0.014718	0.00875	0.00367418	-0.1743	0.00139117	0.0301
rs7632686	0.008083	0.009504	0.00862157	-0.0644	0.00147798	0.0327
rs7640424	-0.004571	0.0098	0.00918302	0.1006	0.00150073	0.0328
rs7650845	-0.015322	0.011293	0.0140357	-0.0109	0.00183024	0.0394
rs76536650	-0.012211	0.014519	-0.013124	-0.1695	0.00229219	0.0507
rs76585696	0.000868	0.01937	0.00898345	-0.3871	0.00305535	0.0673
rs76702034	0.002142	0.019273	0.021007	-0.0704	0.00299988	0.0678
rs76824303	0.003193	0.014179	0.0164648	0.1803	0.00240743	0.0514
rs76957177	-0.006142	0.026004	-0.00636228	-0.5029	0.00420131	0.0907
rs77029323	0.006014	0.009045	-0.000789446	-0.1897	0.00141603	0.0317
rs77050722	-0.010856	0.011347	-0.00294527	-0.238	0.00182043	0.0399
rs77100173	-0.017181	0.01507	0.00117143	-0.3775	0.00240649	0.0528
rs77160800	0.00437	0.016203	-0.00240026	-0.308	0.00251642	0.0559
rs7723805	0.01022	0.013161	0.0155882	-0.0737	0.00211111	0.0465
rs7741360	0.024776	0.008707	0.00177161	0.1814	0.0014083	0.0306
rs7756414	-0.004629	0.011883	0.00278938	-0.1916	0.00157833	0.0347
rs7815496	-0.013276	0.008879	-0.00937692	-0.1468	0.00141355	0.0309
rs78441730	0.019309	0.021085	-0.000915986	0.3858	0.00324909	0.0707
rs7844277	0.004217	0.009454	0.00215684	0.2074	0.0014872	0.0323
rs7850075	-0.009325	0.011729	-0.0105686	0.0508	0.00186702	0.0405
rs78684278	0.019365	0.017912	-0.00177702	0.3653	0.00292213	0.0624
rs78726897	0.009378	0.016957	-0.000627619	0.3334	0.00266618	0.0594
rs7900859	-0.001875	0.009654	0.00508358	-0.2229	0.0015321	0.0338
rs79209747	0.026205	0.020562	-0.0191598	-0.0337	0.00335539	0.0727
rs79260697	-0.004358	0.026437	0.0253737	-0.1281	0.00428201	0.0898
rs7933222	0.001952	0.010912	-0.0108487	0.0059	0.00172709	0.0387
rs7938117	0.006402	0.009316	-0.0141785	-0.0819	0.00147869	0.0325
rs794356	-0.016866	0.009273	0.00809259	-0.1559	0.00148157	0.0324
rs79549196	0.044728	0.032356	0.00206121	0.6269	0.00522369	0.1142
rs7958469	0.007534	0.009068	-0.00860094	-0.069	0.00146959	0.0313
rs79639805	0.002295	0.01048	-0.00162965	0.1994	0.00164935	0.0361
rs797765	0.000116	0.010489	-0.00347886	0.2087	0.0016487	0.0359
rs79780963	-0.014525	0.015804	-0.00387612	-1.0966	0.00272229	0.0566
rs7995591	0.011647	0.010338	-0.00958741	0.0202	0.00169198	0.0361
rs80067584	-0.00105	0.019272	0.0173992	0.0205	0.00304754	0.0662
rs8007841	-0.001853	0.009218	0.0100296	0.0534	0.00148498	0.0318
rs80157433	0.011021	0.012708	0.00243135	0.2701	0.00198946	0.0435
rs80162254	-0.01378	0.014621	-0.0162029	0.1493	0.00225645	0.05
rs8017936	-0.009779	0.008887	-0.00905788	0.0121	0.0013956	0.0303
rs80258379	0.013802	0.01322	0.0120393	0.018	0.0021302	0.046
rs80344923	-0.010772	0.022047	0.00292581	-0.4307	0.0035715	0.0787
rs8071110	-0.001048	0.009102	-0.00797888	0.0011	0.0014406	0.0312
rs8073599	0.043348	0.009351	-0.0091305	-0.026	0.00147232	0.0323
rs8076794	0.008806	0.008831	-0.00793841	-0.2059	0.00143679	0.0306
rs8111268	-0.024047	0.011611	0.00974407	0.0667	0.00175354	0.0388
rs823535	-0.014317	0.009025	0.00787315	0.0214	0.00142047	0.0317
rs854541	0.000873	0.009132	-0.00800497	0.0084	0.00138794	0.0302
rs873151	-0.000417	0.010919	0.00927502	-0.0675	0.00156059	0.0342
rs877230	-0.008752	0.009704	0.000626376	0.1974	0.00152514	0.0332
rs883863	-0.001494	0.010016	-0.00841006	0.0203	0.0015333	0.0338
rs896853	-0.009765	0.0088	-0.0028775	-0.193	0.00137887	0.0302
rs910368	0.038036	0.019591	0.00894891	-0.0609	0.00164004	0.035
rs9287985	-0.001661	0.009715	0.0086407	0.0013	0.00154782	0.0339
rs9295474	0.007703	0.011146	-0.00572676	0.1887	0.00147784	0.0323
rs933738	-0.000479	0.011477	0.0020357	-0.2253	0.00181677	0.0398
rs9381462	-0.01068	0.008771	-0.00324241	-0.1953	0.00138741	0.0303
rs9383642	0.015096	0.012073	-0.011303	-0.1213	0.00191039	0.0416
rs9386781	-0.001478	0.009264	0.0117241	-0.0432	0.0014519	0.0317
rs9387890	-0.013358	0.014176	-0.0130426	-0.0979	0.00227758	0.0492
rs9411473	-0.021843	0.017537	-0.0148039	0.1525	0.00268503	0.0596
rs9419374	-0.005098	0.009159	0.00108212	-0.2098	0.00151393	0.0325
rs942233	-0.001691	0.008815	0.00219158	0.1735	0.00141655	0.0308
rs9447490	0.006258	0.009097	0.00826908	0.0795	0.00144398	0.0313
rs9482120	0.010488	0.00897	0.00803379	0.1231	0.00143563	0.0309
rs9646256	-0.008111	0.008943	-0.0044409	0.1916	0.00142048	0.0318
rs9675883	0.014318	0.022745	-0.019988	-0.1338	0.00366094	0.079
rs974801	-0.007283	0.00915	-0.0113928	0.0167	0.00141952	0.0312
rs9787203	-0.011122	0.014579	-0.0132461	-0.0108	0.00225882	0.0512
rs9838703	0.002891	0.008968	-0.00776039	0.0365	0.00142236	0.031
rs9839081	0.009654	0.009474	0.00860249	-0.0699	0.00151731	0.0332
rs9848935	0.008004	0.011045	-0.000719804	0.3749	0.00175321	0.0387
rs9904409	0.049647	0.01489	-0.00348667	-0.3682	0.00236493	0.0508
rs9926618	-0.013237	0.008937	-0.0115531	-0.1069	0.00145009	0.0312
rs9959028	0.014352	0.009624	-0.0142134	0.1527	0.00149333	0.032
rs9987296	-0.017978	0.0096	0.00313705	0.1846	0.00156598	0.0338
rs9988792	-0.004323	0.011305	-0.00976209	-0.0423	0.00177173	0.0388
rs9993291	-0.006208	0.009198	-0.00319804	-0.2069	0.00146786	0.0318

## Sheet: Table S5
MVMR of LDL-C and SBP to LS-BMD with instrumental variables
SNP	beta.LS-BMD	se.LS-BMD	beta.LDL-C	beta.SBP	se.LDL-C	se.SBP
rs10009166	-0.010699	0.009111	0.000657049	-0.2186	0.00146717	0.032
rs10054208	0.000143	0.009461	-0.00239877	0.1915	0.00153573	0.0324
rs10057802	-0.008596	0.010878	0.000359419	-0.2271	0.00182008	0.0385
rs1007460	8.5e-05	0.008756	0.00139426	0.175	0.00140937	0.0305
rs10074630	-0.013404	0.010152	-0.00977854	-0.0166	0.0016231	0.035
rs10084596	-0.005693	0.010105	-0.00102258	0.3278	0.00162181	0.0351
rs10116520	-0.007686	0.00896	0.00197084	-0.1747	0.00143082	0.0307
rs10125193	-0.013124	0.014139	0.0133616	-0.1051	0.00219026	0.0476
rs10131666	0.0149	0.009149	-0.00856515	0.056	0.00145756	0.0316
rs1016935	0.01245	0.010103	0.000767916	0.2373	0.00158338	0.035
rs10202433	0.007544	0.009082	-0.000515412	-0.2198	0.00144526	0.0313
rs10205969	0.0134	0.012171	-0.0115363	-0.0387	0.00201589	0.0433
rs1020697	0.008856	0.016094	0.0152875	-0.1309	0.00265194	0.0581
rs10228764	0.007257	0.009757	0.0099594	0.0849	0.00155773	0.0333
rs10246995	-0.015996	0.009778	0.000640334	-0.2122	0.00151611	0.0334
rs10263658	0.00332	0.013664	-0.0147878	0.0307	0.00222489	0.0477
rs10405774	-0.00317	0.008845	0.000514522	0.1819	0.00141833	0.0305
rs10454589	0.031939	0.014424	-0.00162209	0.3523	0.00228067	0.0505
rs1045519	-0.002852	0.009133	0.000288143	0.1769	0.00142621	0.0305
rs10471695	-0.013553	0.00996	0.0028778	-0.1906	0.0016062	0.0347
rs10477399	0.003487	0.01112	0.000524636	-0.3568	0.0017745	0.0388
rs1073943	-0.026873	0.008802	0.00182486	-0.1681	0.00140803	0.0303
rs10761527	-0.00511	0.009085	-0.000231518	-0.1738	0.00141106	0.0303
rs10764296	-0.005903	0.008783	-0.00268452	-0.1712	0.00139718	0.0304
rs10778675	0.044474	0.020444	0.00540051	-0.2525	0.00186879	0.0404
rs10818470	-0.012666	0.00973	-0.00404832	-0.1826	0.00156829	0.0329
rs10820855	-0.009564	0.0105	-0.00346714	0.1897	0.00152775	0.0332
rs10824060	0.011744	0.009092	0.00324695	-0.2	0.00146057	0.0313
rs10828282	0.004815	0.009817	-0.00245937	0.2765	0.0015608	0.0341
rs10846690	0.018937	0.012203	-0.0109246	0.0592	0.00192064	0.0422
rs10848645	-0.011218	0.008778	0.00131671	0.1855	0.0014416	0.0309
rs10860937	-0.007583	0.008722	0.00799853	0.0242	0.00140847	0.0301
rs10872302	0.009101	0.008726	0.00262782	0.1673	0.00139832	0.0302
rs10877913	0.005799	0.018135	0.0261262	-0.1462	0.00295934	0.0624
rs10882116	-0.00074	0.012211	-0.0120213	-0.0675	0.00190335	0.0411
rs10891480	0.012164	0.00894	0.00315765	-0.1843	0.00144934	0.031
rs10896808	-0.007011	0.009313	-0.00132369	-0.1737	0.00149641	0.0318
rs10902201	-0.002756	0.008886	0.00784615	-0.0378	0.00142274	0.0308
rs10902855	0.017168	0.009002	0.00951308	-0.0714	0.00142664	0.0309
rs10904881	-0.005597	0.008912	0.01065	-0.0963	0.00148046	0.0311
rs10919615	-0.000318	0.010022	-0.00927057	-0.0024	0.00160744	0.0351
rs11006747	-0.006353	0.009098	0.000945644	0.2131	0.00145648	0.0312
rs11013321	0.007171	0.008913	0.00219185	-0.1866	0.00142942	0.0312
rs11038296	-0.00245	0.01451	-0.00517025	-0.2894	0.00238668	0.0519
rs11038752	-0.011384	0.011777	-0.00441236	0.2206	0.00182868	0.04
rs11044525	0.001352	0.008938	-0.00032553	-0.1759	0.00143168	0.0308
rs11065089	-0.06075	0.029174	0.0258624	-0.0126	0.00455158	0.0954
rs11075253	-0.014604	0.009407	0.00860845	-0.0985	0.00153446	0.0337
rs11076769	-0.019741	0.010035	-0.00955693	-0.044	0.00154768	0.0338
rs11117882	0.002021	0.010329	-2.20334e-06	0.2741	0.00163097	0.0357
rs11146415	0.038436	0.01817	0.00770932	0.3751	0.00289223	0.0634
rs11168223	0.006872	0.013268	0.00230292	-0.2539	0.00212628	0.046
rs111825300	0.005366	0.028621	0.0357952	-0.1135	0.00441377	0.0962
rs11210029	-0.000864	0.008961	0.00010945	0.203	0.00143623	0.0313
rs112119449	-0.006494	0.015084	0.00331545	-0.2853	0.00225199	0.0501
rs112140218	0.053665	0.031126	-0.0710994	-0.1386	0.00512543	0.1123
rs11218301	-0.003169	0.00884	0.00921623	0.0048	0.00144875	0.0311
rs112246862	0.001698	0.022318	0.00545115	0.3628	0.00300766	0.066
rs11244006	0.041131	0.024178	-0.026827	0.0055	0.00347292	0.0824
rs11247642	0.000411	0.012211	0.00144877	0.2732	0.00199534	0.043
rs112511259	-0.003257	0.011034	-0.00599099	-0.2104	0.0017475	0.0381
rs112548469	-0.026167	0.037375	-0.0388191	0.0001	0.00611732	0.1328
rs113277649	0.004506	0.016659	-0.0149176	-0.0564	0.00272116	0.0582
rs113323154	-0.014198	0.02516	-0.0223811	0.127	0.00409945	0.0892
rs113330691	0.044151	0.025102	-0.223241	-0.4771	0.00382558	0.0875
rs11465506	0.014325	0.038398	-0.0082361	0.8067	0.00636558	0.1423
rs114713488	0.051972	0.026847	0.0379006	0.0844	0.00419812	0.0906
rs114789305	0.017767	0.028043	0.00632187	0.555	0.00424032	0.0937
rs11556924	-0.000303	0.008668	-0.00234096	-0.2097	0.00142936	0.0317
rs11558129	0.016446	0.009907	0.000571545	0.1945	0.00163206	0.0356
rs11596730	-0.004089	0.010333	0.00111051	0.2121	0.0016398	0.0358
rs11607909	0.005274	0.00927	0.00232515	0.2356	0.00145578	0.0314
rs11611651	-0.015634	0.015298	0.0141638	0.0104	0.00256201	0.0545
rs116153450	-0.006265	0.022541	-0.0361515	0.0885	0.00364494	0.0766
rs11622669	-0.00798	0.009423	0.00013492	-0.1967	0.00149562	0.0325
rs11626777	-0.000759	0.009154	0.00948373	-0.0592	0.00145934	0.0315
rs11632640	-0.013399	0.008956	0.00109622	-0.2267	0.00141387	0.0304
rs116511141	0.007877	0.027051	-0.00702583	0.5075	0.00442385	0.0917
rs116603897	-0.019752	0.030317	-0.0271435	-0.1671	0.00489194	0.1067
rs1166698	0.009691	0.010374	-0.00955934	0.1511	0.00170954	0.0377
rs11667618	0.000464	0.008835	-0.00782052	0.0774	0.00141575	0.0306
rs116707723	0.010314	0.017505	-0.0270341	0.0528	0.00291186	0.0623
rs11682068	0.015772	0.008868	0.00232724	0.1874	0.00146186	0.0308
rs11689667	-0.022959	0.008753	-0.000616841	-0.1983	0.00139566	0.0304
rs11709868	-0.002107	0.009825	-0.0130224	-0.0763	0.00153705	0.0338
rs11713574	0.026446	0.011076	0.000643134	0.2264	0.00182062	0.0389
rs117145912	-0.028406	0.025238	0.0319635	-0.1502	0.00397004	0.0851
rs117233107	-0.112445	0.037825	-0.0459407	-0.6366	0.00599266	0.1368
rs1173723	0.009274	0.008691	-0.00265405	0.1718	0.0013936	0.0303
rs117463371	0.013273	0.030828	0.0265997	0.3819	0.00483275	0.1043
rs117472357	0.004176	0.022124	-0.00332862	0.4567	0.00364384	0.0782
rs11770534	-0.009519	0.010882	-0.0131347	0.0187	0.00170385	0.0376
rs11771677	0.005974	0.009434	-0.00374793	-0.1815	0.00149211	0.0324
rs11786256	-0.006238	0.009025	0.00173663	-0.1691	0.00143154	0.031
rs11824446	-0.027584	0.023839	0.0219943	0.0726	0.00370092	0.0813
rs11854071	-0.001331	0.00887	-0.00839593	-0.063	0.00142982	0.0302
rs1186222	-0.004389	0.008832	-0.00878166	0.0698	0.0014396	0.0308
rs11888604	-0.005119	0.010008	-0.00406138	0.223	0.00157782	0.0344
rs11983465	0.007446	0.009498	-0.00023253	0.2704	0.00153716	0.0335
rs11984041	0.015571	0.014849	-0.00273843	0.3687	0.00233675	0.051
rs12023756	0.000973	0.009227	-0.000982886	-0.1786	0.00146551	0.0318
rs12039316	-0.00786	0.008829	0.00973828	-0.0457	0.00139408	0.0303
rs12046439	-0.012488	0.010467	0.00997159	0.0056	0.00170546	0.0368
rs12119409	0.001229	0.008721	0.00868164	0.0124	0.001418	0.0306
rs12147534	0.001675	0.009185	-0.00136016	0.196	0.00151208	0.0322
rs12152734	0.036737	0.009574	0.000804703	-0.1799	0.00151828	0.0329
rs12153395	0.007753	0.030069	-0.00560337	-0.3303	0.00222071	0.0486
rs12264388	-0.006796	0.020733	0.0173963	0.0497	0.00315295	0.0677
rs12298541	0.000623	0.009186	-0.00141719	0.1757	0.00152304	0.0318
rs12318598	0.036807	0.016482	-0.0267167	-0.1138	0.00253264	0.0562
rs12324180	-0.005623	0.008994	-0.00581583	-0.1774	0.0014141	0.0305
rs12361765	0.009368	0.008678	-0.000293438	-0.168	0.0014156	0.0307
rs12408077	-0.008623	0.009435	0.00362855	-0.1842	0.0014999	0.0325
rs12414355	-0.001087	0.012334	-0.0176364	-0.0815	0.00199894	0.0431
rs12429813	0.023129	0.008987	0.00820115	0.077	0.00139787	0.0301
rs12433552	0.044363	0.034919	0.0319177	-0.0505	0.00525335	0.1158
rs12434998	-0.003235	0.009211	0.00341164	-0.1789	0.00148426	0.032
rs12441033	-0.006409	0.008854	-1.86319e-05	0.1685	0.00142692	0.0308
rs1245811	-0.001484	0.009098	-0.00175944	-0.176	0.0014593	0.0315
rs12459036	-0.004418	0.00927	0.00815612	-0.0025	0.00147161	0.0315
rs12460862	-0.013787	0.009699	0.00925985	-0.03	0.00156685	0.0342
rs12480027	0.000107	0.008968	-0.0197528	-0.0278	0.00148122	0.0318
rs12498684	0.006656	0.009352	-0.000888694	0.2024	0.00148987	0.0324
rs12500491	-0.007048	0.012408	-0.0102947	-0.0638	0.00147479	0.0331
rs12500824	-0.002096	0.009356	0.00925355	-0.214	0.00145454	0.0315
rs1257188	0.011328	0.010313	-0.00987148	-0.0455	0.00167311	0.0361
rs12581002	0.002073	0.013694	0.00588495	0.353	0.00211508	0.0451
rs1262894	-0.053519	0.017832	0.00865795	-0.3469	0.00272747	0.061
rs12633874	-0.018289	0.010569	-0.00374205	0.1989	0.00161496	0.0357
rs12640250	-0.003616	0.009716	-0.00303884	0.1875	0.00156764	0.0338
rs12678671	0.019797	0.009623	-0.00929975	-0.0758	0.001513	0.0331
rs12710713	-0.012569	0.00892	0.00164374	0.1934	0.00141541	0.0308
rs12883677	-0.052698	0.025058	0.0220602	-0.1007	0.00384207	0.0819
rs12895150	0.002755	0.009409	0.000586662	0.1833	0.00144418	0.0316
rs1290791	-0.018729	0.010079	-0.00435904	0.3056	0.00158128	0.0346
rs12967878	0.005442	0.012402	-0.00121861	-0.217	0.00166012	0.0359
rs13008273	0.000882	0.009818	-0.00085976	-0.1841	0.00153803	0.0333
rs13017052	0.006369	0.009267	0.00206745	0.1897	0.0014567	0.0309
rs13094546	0.005571	0.014816	0.00106753	-0.2878	0.00243499	0.0528
rs13120732	-0.023771	0.012025	0.00474525	0.4485	0.00189301	0.0415
rs13132085	-0.003006	0.009612	-0.00396971	-0.1839	0.0015339	0.0335
rs13140688	-0.003646	0.008831	-0.00238227	0.1788	0.00142668	0.0309
rs13149699	-0.011983	0.009054	0.00876747	-0.0254	0.00143114	0.0312
rs13202045	0.001813	0.009012	0.00789932	0.0576	0.00142266	0.031
rs13224282	-0.01712	0.008944	-0.000287764	-0.1681	0.00140987	0.0307
rs13251071	0.012821	0.010347	-0.000254739	0.1992	0.00167709	0.036
rs132638	0.016688	0.011009	0.00917256	-0.0527	0.00147345	0.0318
rs13264304	0.005136	0.012065	0.0129853	-0.0357	0.00191253	0.042
rs13268	-0.017313	0.028153	-0.0379802	0.1005	0.00452552	0.0989
rs13409360	-0.006097	0.00889	-0.00906296	0.0152	0.00142328	0.0309
rs1376935	0.010869	0.009479	0.00134396	-0.1945	0.00152016	0.0331
rs138361368	0.014617	0.030571	-0.0942756	0.0114	0.00518715	0.1137
rs139154013	-0.031761	0.023113	0.0401977	0.1339	0.0034893	0.0755
rs139241557	-0.02103	0.018395	0.000237687	-0.3563	0.00298395	0.065
rs139956529	0.029158	0.033167	0.0339617	0.1691	0.00594502	0.1352
rs1401494	-0.006159	0.008747	0.00357172	0.1899	0.00139264	0.0304
rs1407171	0.005943	0.009202	-0.000782278	-0.189	0.00148156	0.0321
rs1407256	0.007805	0.013674	0.00117148	0.3067	0.0019653	0.0426
rs140845518	0.005286	0.036324	-0.0649677	0.056	0.00583817	0.1234
rs141071976	-0.013772	0.014262	0.0168421	-0.1153	0.00222819	0.0486
rs142456110	-0.048411	0.025126	0.0274981	-0.1396	0.0041263	0.09
rs142538597	0.056387	0.044483	0.0393407	0.1526	0.00697488	0.1572
rs142542799	-0.003923	0.023126	-0.0245645	0.0088	0.00364278	0.0837
rs145027257	-0.038187	0.023661	0.00418527	-0.4979	0.00402828	0.0866
rs145042302	0.07151	0.027766	0.00513731	-0.5886	0.004248	0.0972
rs1457044	0.022406	0.028486	0.0268858	0.0086	0.0046888	0.1009
rs1464603	0.011851	0.009365	0.0113884	0.0018	0.00148368	0.0324
rs149487184	-0.009445	0.029336	0.0108514	-0.6339	0.0050174	0.1048
rs149576225	0.011638	0.015294	-0.0134051	0.2519	0.00237136	0.0509
rs150599115	0.009617	0.032624	0.0084276	-0.9459	0.00555163	0.1176
rs1520220	-0.012836	0.021389	0.010183	0.196	0.00184388	0.0394
rs1559638	-0.003843	0.009255	-0.0024548	-0.1995	0.00152571	0.0322
rs1569951	0.001599	0.008828	-0.000126423	0.1875	0.00148928	0.0314
rs158359	0.006072	0.009388	-0.0027408	-0.1912	0.00151207	0.0324
rs163050	0.011003	0.009069	-0.00180841	0.2019	0.00143324	0.0309
rs16852170	0.00585	0.01493	0.00176405	0.3214	0.00244989	0.0525
rs16861497	-0.011812	0.009027	-0.00850125	0.07	0.00142443	0.0309
rs1693551	0.002951	0.008771	0.00253639	-0.2159	0.00138984	0.0305
rs17049616	0.001754	0.011945	-0.0011715	0.2315	0.00193902	0.0422
rs17079881	0.008467	0.012696	0.000846911	0.2503	0.00204335	0.0441
rs17080069	-0.020814	0.017424	0.00823063	-0.7775	0.00273445	0.0592
rs17110517	0.024344	0.021328	-0.0197645	-0.0316	0.00323634	0.0725
rs17115113	-0.001955	0.009232	5.12851e-05	0.179	0.00146472	0.0317
rs1715490	0.009387	0.011897	-0.00104205	-0.2317	0.00195804	0.0424
rs17203281	-0.009489	0.009262	-0.0174536	0.1831	0.00153353	0.0331
rs17245822	0.010413	0.009057	-0.00118243	0.1899	0.00146485	0.0312
rs17278154	0.011468	0.019989	-0.00549836	0.4115	0.00328189	0.0708
rs17409164	0.014284	0.017643	-0.00163686	-0.3404	0.00284267	0.0602
rs17543338	0.017082	0.013189	-0.0134886	0.1169	0.00219657	0.047
rs17589481	-0.001426	0.009984	-0.00228107	-0.2116	0.00158785	0.0344
rs17609108	-0.006641	0.012552	-0.00061403	-0.2534	0.0019755	0.0435
rs17627933	-0.00159	0.009742	-0.000330436	0.1891	0.00154104	0.033
rs17660502	0.000997	0.013541	-0.0132346	-0.0078	0.00212945	0.0469
rs17812022	-0.029278	0.01485	0.00318494	-0.3613	0.00241166	0.0525
rs179996	-0.007832	0.008818	-1.97167e-05	0.1775	0.0014428	0.0309
rs1800450	0.026282	0.012153	0.0119217	-0.0928	0.00197455	0.0429
rs1801133	-0.015567	0.009008	0.00514733	0.2519	0.00147866	0.032
rs1836856	-0.012658	0.008745	0.00430728	0.1704	0.00144073	0.0302
rs1856201	-0.002231	0.008967	-0.000681175	0.1702	0.00143824	0.0308
rs1859023	-0.014727	0.008972	0.00191466	0.1724	0.00142288	0.0308
rs1885927	0.000677	0.010651	0.00237456	0.215	0.00170574	0.0367
rs1979702	0.003977	0.008804	-0.00722982	-0.2287	0.00141005	0.0303
rs200538	-0.002847	0.00977	0.00282029	0.2638	0.00156913	0.0336
rs2017058	-0.004449	0.008897	0.00657314	-0.1689	0.00139497	0.0304
rs2017404	-0.004982	0.009582	-0.000769498	-0.216	0.00151828	0.0331
rs2046888	8.1e-05	0.008935	-0.00470214	-0.2628	0.0014155	0.0305
rs2080896	0.013015	0.009817	0.000439949	-0.1857	0.00155416	0.0339
rs211256	0.009207	0.010125	-0.00630494	0.2051	0.00161387	0.035
rs2145378	-0.002894	0.010512	0.00976495	0.0006	0.00167607	0.0353
rs2162872	0.004927	0.009114	-0.000761045	-0.185	0.00147825	0.0334
rs2171974	0.000559	0.009146	-0.00181701	0.1764	0.00144441	0.0317
rs2210893	-0.006718	0.009482	0.00314638	-0.1901	0.00150355	0.0325
rs2213041	-0.003761	0.011805	0.0103584	0.0717	0.00181286	0.04
rs2223239	0.01628	0.012529	0.00170651	-0.2442	0.0020422	0.0438
rs2244103	0.001238	0.008671	0.00877861	-0.0199	0.00139305	0.0302
rs2249177	-0.010886	0.0087	0.00846075	-0.0141	0.00138066	0.0301
rs2257205	0.016453	0.013504	0.00347921	-0.27	0.00220708	0.0486
rs2271198	0.002616	0.00885	-0.00789199	0.0209	0.0014158	0.0305
rs2279574	-0.009526	0.008508	-0.00213225	0.1664	0.00139157	0.0302
rs2282198	0.005825	0.00943	-0.000217939	-0.194	0.0015905	0.0342
rs2287802	-0.001047	0.009175	0.00974986	0.0236	0.00150833	0.0321
rs2298992	0.014507	0.008918	-0.0089815	-0.0042	0.00141777	0.031
rs2373814	0.000425	0.009033	-0.0033266	0.1804	0.00143323	0.0311
rs240780	0.008208	0.00869	0.0115099	-0.0543	0.00141309	0.0306
rs2413631	-0.009749	0.012259	-0.011038	0.0071	0.00167262	0.0358
rs2414759	0.010469	0.008831	-0.00771995	0.0484	0.00141258	0.0302
rs241790	0.010813	0.009558	-0.00916585	0.1146	0.00150329	0.0324
rs2419077	0.002674	0.009913	-0.00849994	0.1966	0.00157842	0.0344
rs243032	0.009356	0.008917	-0.0058189	0.1703	0.00141919	0.0307
rs243979	-0.009222	0.009023	0.00110688	-0.176	0.00146428	0.0315
rs2471980	0.013577	0.009966	0.00164074	-0.3116	0.0015454	0.0326
rs2479413	-0.009622	0.009454	-0.0500808	-0.0934	0.00154721	0.0333
rs2506986	0.003628	0.015422	0.001441	-0.3022	0.00251375	0.0536
rs2507975	-0.020598	0.010364	-0.0100456	0.2477	0.00158972	0.0358
rs2551640	-0.019797	0.009145	0.00274488	0.1781	0.00146552	0.0315
rs256498	-0.008232	0.009819	0.00225241	0.2213	0.00157035	0.0342
rs2589227	0.000403	0.010554	-0.00159585	0.2469	0.00171911	0.0368
rs2604548	-0.017518	0.009106	0.00804181	-0.105	0.00146532	0.0315
rs2607068	0.013834	0.013224	-0.00169568	0.3084	0.00212125	0.046
rs2627313	-0.014498	0.008753	-0.00171137	0.3208	0.0013991	0.0303
rs263424	-0.006981	0.011104	-0.0103356	-0.0851	0.00173868	0.0381
rs267524	-0.007667	0.008852	0.00262799	-0.2122	0.00141897	0.031
rs2720417	0.009903	0.010214	0.00253282	0.2018	0.00163355	0.0351
rs2727784	0.001007	0.009241	0.0117254	-0.1869	0.00147463	0.0321
rs2732439	-0.002703	0.008804	0.00124679	0.1729	0.00139961	0.0304
rs2742639	0.012454	0.010765	-0.00821394	-0.0692	0.00144962	0.0311
rs2745599	-0.005775	0.009225	0.00284241	-0.2164	0.00146006	0.0317
rs2776037	-0.014083	0.009029	-0.00056697	0.1851	0.00142	0.0309
rs2798433	-0.019274	0.009127	0.000299015	-0.1796	0.00145145	0.0313
rs2823081	0.007605	0.010945	0.00139645	0.1968	0.00156343	0.0342
rs28433701	0.004459	0.009434	-0.00262965	-0.1809	0.00148008	0.0325
rs2844845	-0.000907	0.012198	-0.00614349	0.243	0.00196931	0.0433
rs28458454	-0.00189	0.013827	0.00432839	0.2896	0.00215653	0.0474
rs2860391	-0.01244	0.010935	-0.00918617	0.058	0.0015435	0.0331
rs28659908	-0.030638	0.009065	-0.00997026	-0.0632	0.0014626	0.0315
rs2873372	0.017814	0.009802	0.000548062	0.2291	0.00158024	0.0341
rs2915761	-0.018445	0.009657	0.00862998	0.0044	0.00155524	0.0338
rs2939962	-0.003141	0.009299	0.000925283	0.1773	0.00153058	0.0322
rs294910	0.004303	0.01054	0.000749254	-0.1908	0.00153152	0.0333
rs2962261	0.01075	0.009502	0.0010692	0.1809	0.00152003	0.0325
rs2973446	0.001915	0.010333	-0.00611319	-0.2169	0.00168119	0.036
rs2980436	0.010212	0.009544	0.00560902	0.2619	0.00147878	0.0311
rs2992854	0.018115	0.009183	-0.00170088	0.1899	0.00146807	0.0333
rs3088214	-0.002205	0.009112	-0.00545521	-0.258	0.00144491	0.0312
rs3131598	-0.004192	0.008828	0.00250172	-0.1854	0.00140567	0.0302
rs31670	-0.00301	0.010806	-0.0114315	0.0581	0.00172492	0.0371
rs3176300	0.000391	0.013531	-0.0158572	0.1238	0.00208837	0.0461
rs330093	-0.011624	0.010515	-0.0294682	0.0137	0.00166905	0.0366
rs33961405	0.001985	0.009696	0.0011107	-0.1841	0.00149878	0.0332
rs34130368	-0.014775	0.014408	-0.00031829	-0.3016	0.00225489	0.0497
rs34185821	-0.002258	0.009491	0.00848103	-0.0491	0.00151322	0.0329
rs342130	-0.003651	0.008975	-0.000886972	-0.1886	0.00144169	0.0311
rs34302111	0.008117	0.017507	-0.0160302	0.1453	0.00282896	0.0616
rs34372369	0.012938	0.018909	0.0192832	0.1035	0.00310689	0.0709
rs34450526	-0.017343	0.010162	-0.00950163	-0.1348	0.00169491	0.036
rs34677798	0.011462	0.012556	0.00113899	-0.249	0.00199362	0.043
rs34946857	-0.037644	0.016377	0.0283208	0.3102	0.00251582	0.0558
rs35019968	0.011026	0.010261	-0.00281098	-0.2067	0.00162363	0.0358
rs35033583	-0.022271	0.024254	-0.00132401	-0.5482	0.00389705	0.0873
rs35124627	-0.009791	0.031664	-0.0103089	0.8346	0.00478827	0.1056
rs35180098	-0.010618	0.008898	0.00199556	-0.1846	0.00142208	0.0308
rs35449927	0.015484	0.009762	-0.00648047	-0.2124	0.00153941	0.0335
rs357488	0.013837	0.012647	0.000423901	-0.2752	0.00200511	0.0429
rs35805032	-0.015239	0.012035	-0.0144232	0.0689	0.00190339	0.0416
rs35825793	0.015012	0.009315	-0.000331496	0.1797	0.00148589	0.0322
rs35952570	-0.001161	0.01082	-0.00981234	-0.0956	0.00174445	0.0375
rs35960735	-0.016216	0.011102	0.0047653	-0.2152	0.00183979	0.0392
rs3731239	0.005947	0.00923	0.00868101	0.0134	0.00145002	0.0314
rs3749748	-0.006917	0.010098	0.00294252	-0.2069	0.00166345	0.0354
rs3780543	-0.035091	0.014814	0.0206466	0.0225	0.00214937	0.0461
rs3790321	-0.001883	0.012542	-0.013611	-0.0013	0.00204709	0.0445
rs3798249	-0.000414	0.008735	-0.000506237	0.1812	0.00140457	0.0301
rs3799354	0.015583	0.013185	-0.00718818	0.4835	0.00213072	0.0465
rs3803798	0.000144	0.008526	0.00127574	-0.2111	0.00139966	0.0303
rs3807925	0.00132	0.009077	-0.000695801	0.1859	0.00145581	0.0319
rs3810569	-0.004541	0.011962	-0.0121236	-0.0385	0.00193654	0.0424
rs3828282	0.026233	0.009159	0.000293959	-0.1857	0.00146265	0.0318
rs3847113	-0.019026	0.008456	0.000959459	0.168	0.00138601	0.0302
rs3892084	-0.004805	0.011624	-0.0108048	-0.0878	0.00187369	0.0404
rs3894010	0.016074	0.008893	-0.000995289	-0.2013	0.00143428	0.0307
rs400824	0.004134	0.009438	0.0103308	-0.1423	0.00154869	0.0332
rs4131424	0.008585	0.012578	0.00417121	-0.2374	0.00196601	0.0429
rs4145436	0.009179	0.008833	-0.00782975	0.0008	0.00141884	0.0307
rs4147111	0.003008	0.016788	-0.00390953	-0.3574	0.00276425	0.06
rs4149273	0.001514	0.009331	-0.0149158	-0.0238	0.00146317	0.0315
rs414992	-0.02163	0.012669	-0.0002542	0.3616	0.00205786	0.0443
rs4252665	-0.010272	0.023234	-0.0206	-0.1047	0.00342152	0.0767
rs4305019	-0.013942	0.011688	-0.00169453	-0.2159	0.00178297	0.0388
rs4319157	0.002366	0.012788	-0.00299015	0.2464	0.00199055	0.0431
rs4329504	0.005518	0.008934	-0.00822839	-0.065	0.00143423	0.031
rs4390432	0.009245	0.008812	0.000833172	-0.1712	0.0014097	0.0302
rs4449879	-0.005355	0.011475	0.0107388	-0.0915	0.00187962	0.04
rs4473378	0.010937	0.012483	-0.0181464	0.291	0.00200647	0.043
rs4507656	-0.000369	0.009984	-0.004741	0.2167	0.00159641	0.0351
rs4530175	-0.007788	0.010801	0.00703974	0.2794	0.00168806	0.0372
rs459638	0.022905	0.017038	0.00469341	0.4211	0.00271016	0.0594
rs4606421	0.010853	0.008959	0.0083471	0.0364	0.00143513	0.0308
rs4646312	-0.016005	0.009112	-0.00638131	-0.1882	0.00143975	0.0309
rs4648620	-0.026492	0.008881	-0.00155798	-0.3333	0.00144264	0.0319
rs4649042	-0.004673	0.00917	0.000125807	0.1957	0.00145844	0.0318
rs4654386	0.002151	0.010718	0.00493281	0.2083	0.00172307	0.0375
rs4675293	0.010591	0.010468	0.00181171	0.2155	0.00161223	0.0347
rs469721	-0.013239	0.011196	-0.00960988	-0.1075	0.00174488	0.0381
rs4720194	0.017594	0.008703	0.0081243	0.1032	0.00140403	0.0302
rs4725973	-0.002638	0.008709	-0.00339114	-0.1655	0.00139647	0.0302
rs4728142	-0.012125	0.00895	0.000423988	-0.1814	0.0013962	0.0305
rs472832	0.00651	0.009445	0.000537751	0.2317	0.00155072	0.0328
rs4738141	-0.003291	0.010162	0.0087536	0.1929	0.00159887	0.0349
rs4752695	0.024974	0.013176	-0.00236719	0.302	0.00216427	0.0464
rs4754687	-0.003608	0.009552	-0.00229224	-0.2747	0.00152741	0.033
rs4785427	0.000634	0.01026	-0.000897349	0.2005	0.00166607	0.0358
rs4796652	0.01016	0.008955	0.00820892	0.0492	0.0014143	0.0304
rs4808766	-0.005869	0.009911	0.0142898	-0.0142	0.001587	0.034
rs4809849	0.005763	0.008722	0.00179779	0.2103	0.00140823	0.0304
rs4819649	0.002233	0.011068	0.00884446	-0.1038	0.00157017	0.0328
rs4891258	0.018579	0.009327	-0.000831809	0.185	0.00150257	0.0323
rs4895804	-0.006698	0.013162	-0.00949279	0.27	0.00216169	0.0466
rs4922591	0.006678	0.009007	0.00127227	0.1892	0.00145897	0.0314
rs4923542	0.003023	0.012369	-0.00174947	0.232	0.00146878	0.0319
rs4937510	0.000264	0.011234	-0.000589617	-0.2665	0.00182337	0.0393
rs494144	0.010142	0.008759	0.00204622	-0.1762	0.00140222	0.0304
rs4974708	-0.00252	0.008913	0.00605711	-0.2004	0.00141338	0.0311
rs4984802	-0.010347	0.008885	0.00197937	-0.1724	0.0014389	0.031
rs55638084	0.012087	0.013902	-0.000884043	0.2819	0.00223278	0.0489
rs55727995	0.017299	0.009231	0.00108113	-0.1756	0.00144149	0.0315
rs55780081	0.010553	0.02071	-0.0182885	0.0747	0.00334961	0.072
rs56125568	-0.00178	0.02079	-0.00282929	-0.4333	0.00350083	0.077
rs56155536	-0.010177	0.015417	0.018619	-0.0984	0.00250491	0.0543
rs56239206	0.012149	0.009135	0.00803726	-0.0198	0.00147426	0.0317
rs56245875	-0.00457	0.012818	0.000741181	-0.2524	0.00200865	0.0441
rs56256432	0.006927	0.018327	0.0177748	0.0035	0.00278962	0.0635
rs56262458	0.014947	0.020211	-0.0025534	0.402	0.00341831	0.0735
rs56286210	0.024298	0.019862	0.0168931	0.1338	0.0030825	0.0663
rs5749224	-0.000735	0.011169	0.00907335	0.1251	0.00154926	0.0332
rs57826909	0.002761	0.010869	0.0011354	-0.2132	0.00175315	0.0377
rs58350690	-0.002773	0.012858	0.0118642	-0.0008	0.00198876	0.0443
rs58403690	0.009594	0.009793	-0.0013136	-0.226	0.0015816	0.0339
rs58937211	0.027588	0.009351	0.00465309	0.2104	0.00151483	0.0323
rs59400568	0.011676	0.010911	0.00308845	-0.2239	0.00177443	0.0377
rs6008798	0.003528	0.011199	0.00864309	0.0746	0.00157143	0.0344
rs6010620	-0.026256	0.010313	0.00991095	0.1398	0.00162931	0.0353
rs6026629	0.01828	0.009455	0.000939003	-0.2121	0.00148476	0.0327
rs60324895	0.003482	0.008794	-0.00166592	0.1708	0.00140058	0.0303
rs60381530	-0.024141	0.009291	-0.00365905	-0.2025	0.0015283	0.0334
rs60461814	-0.009659	0.011449	0.0158519	0.0029	0.00194004	0.0402
rs6060499	-0.006013	0.00935	0.00888928	0.0458	0.00162122	0.0334
rs6077868	0.008556	0.010666	0.00142297	-0.2278	0.00174266	0.0379
rs6077955	0.010969	0.010535	0.00290126	-0.2599	0.00170976	0.0369
rs60859849	0.005859	0.010487	0.00463838	-0.2036	0.00170287	0.0364
rs60915953	-0.005698	0.011612	-0.00460049	-0.2652	0.00187301	0.0399
rs6139104	-0.002354	0.015834	-0.015143	-0.0562	0.00247434	0.0537
rs61950149	-0.001722	0.014042	0.00227794	0.2811	0.0021678	0.0483
rs61999107	0.004501	0.014275	0.00219132	-0.3683	0.00244304	0.0515
rs62002122	0.004825	0.009394	0.000717533	0.187	0.00149214	0.0323
rs62004060	0.014056	0.012171	-0.00188072	-0.2287	0.00194661	0.0417
rs62158161	-0.012418	0.010194	0.00172013	-0.1979	0.00166698	0.0359
rs62194247	0.010478	0.016346	0.00271785	-0.3257	0.00267824	0.0558
rs62210452	0.002177	0.013756	0.0171436	-0.0027	0.00222518	0.0507
rs62288767	-0.009347	0.014811	1.35575e-05	-0.3351	0.00249757	0.0539
rs62301873	-0.036078	0.01445	-0.00481479	0.2996	0.00223788	0.0497
rs62369471	-0.01514	0.00997	0.000831851	0.2589	0.00166119	0.0348
rs623837	0.002637	0.009107	0.000221941	-0.1903	0.00145145	0.0314
rs62516802	0.011571	0.010599	0.00125401	0.2399	0.00172146	0.0372
rs62529972	0.004007	0.009371	-0.000505194	0.1777	0.00149153	0.0326
rs62621812	0.018247	0.030026	0.0302076	0.0934	0.00459016	0.1109
rs6459130	0.012353	0.008827	0.000780469	-0.1753	0.00140572	0.0303
rs6495085	0.010148	0.012002	0.00150694	0.2421	0.00189827	0.0416
rs6544315	-0.005996	0.009252	7.95412e-05	-0.1976	0.00145251	0.032
rs6545306	-0.011405	0.008729	-0.000791321	-0.1745	0.0014055	0.03
rs6557914	-0.006887	0.009604	-0.00846571	-0.0789	0.00153535	0.0332
rs6573933	0.00918	0.011396	-0.0151862	0.0329	0.00190326	0.0401
rs6588203	0.013123	0.009203	0.00107058	0.1745	0.00146488	0.032
rs6604739	-0.013892	0.012537	0.00358077	0.2352	0.00196103	0.0427
rs66879753	-0.008027	0.012183	0.0108172	0.0759	0.00193277	0.0424
rs66920245	0.002551	0.013342	0.012135	0.0723	0.00216112	0.0465
rs669694	0.007175	0.010261	0.00180469	0.2238	0.00169066	0.0369
rs6707609	-0.000925	0.008835	-0.000571107	-0.17	0.00140441	0.0303
rs6709864	0.007794	0.018303	0.0159732	0.1289	0.00284178	0.0619
rs6726987	-0.037239	0.025868	0.0137311	0.0006	0.00208696	0.0454
rs6733547	-0.003788	0.013536	0.0145069	0.0663	0.00230402	0.0497
rs6742187	0.005154	0.008891	-0.00388015	-0.166	0.00141979	0.0304
rs6766170	-0.011668	0.008789	0.00154698	-0.2567	0.00141199	0.0304
rs6776467	0.020124	0.009201	0.00165056	0.2312	0.00147574	0.0318
rs67885470	0.007308	0.010727	0.00257393	-0.2087	0.00178165	0.038
rs679582	0.013905	0.008942	0.00983202	-0.1124	0.0014262	0.0311
rs6855246	0.028912	0.01703	-0.0177393	-0.8522	0.00279068	0.062
rs6870654	0.015069	0.009923	0.000416309	-0.2136	0.00159689	0.0347
rs6884092	-0.001453	0.014752	0.000311056	0.2782	0.00230131	0.0506
rs6896645	0.006514	0.009617	-0.00107102	-0.1871	0.00152561	0.0334
rs6905288	-0.006615	0.008781	-0.00867621	0.1902	0.00143371	0.0312
rs6924944	0.00846	0.010214	0.00933126	-0.0689	0.0016702	0.0356
rs6966449	-0.015257	0.009693	-0.00964875	-0.0199	0.00153266	0.033
rs696832	0.007997	0.01452	0.00419586	-0.2816	0.00230088	0.051
rs698893	0.006306	0.008868	-0.00233666	0.2249	0.0014122	0.0305
rs6991885	0.003275	0.009673	-0.00123496	0.1831	0.00151652	0.0331
rs7005176	-0.004851	0.012397	-0.00137513	-0.1948	0.00157206	0.0341
rs7006081	-0.010423	0.008928	0.00813647	-0.0134	0.00144668	0.0311
rs7019909	-0.002314	0.014197	0.0126147	-0.0764	0.00230584	0.0492
rs7086621	0.002388	0.008958	-0.0016098	0.1975	0.00140149	0.0303
rs7088421	-0.004962	0.008923	0.00250991	-0.1713	0.00140911	0.0308
rs7097287	-0.005486	0.018407	-0.0108705	0.3837	0.00291402	0.064
rs710797	-0.009294	0.009719	-6.71334e-05	-0.1842	0.00156181	0.0335
rs7114037	0.055857	0.02011	0.0130893	-0.4328	0.00319088	0.0701
rs7117878	0.007963	0.009555	-0.000603404	-0.2405	0.0014913	0.0324
rs713094	0.009611	0.009786	-0.00126775	-0.2285	0.00160208	0.0342
rs71336055	-0.023733	0.013485	-0.0127702	-0.0792	0.00218745	0.0469
rs7139321	-0.016454	0.00949	0.00831011	0.081	0.00150459	0.0326
rs7177863	0.011604	0.010563	3.22707e-05	-0.2083	0.00171225	0.0365
rs7186627	0.023417	0.013672	0.000279587	-0.3015	0.00222966	0.0487
rs7189387	0.001377	0.010273	0.0109287	-0.0426	0.00166362	0.0362
rs7235070	-0.011249	0.010541	-0.0023676	0.2053	0.00169731	0.0367
rs7238444	-0.012815	0.014388	-0.000474556	0.2893	0.00230452	0.0498
rs7250869	0.009628	0.009453	0.000164756	-0.1929	0.00150708	0.0324
rs72625792	-0.017446	0.014655	-0.00528177	0.4288	0.00225527	0.0499
rs72677070	0.010972	0.014862	-0.0132188	-0.0894	0.002356	0.0513
rs72683923	0.020002	0.030766	-0.00197786	-0.9587	0.00553804	0.1101
rs72695692	0.010355	0.032848	-0.0269046	-0.028	0.00487649	0.1082
rs72724607	0.00956	0.032203	0.0378404	0.0079	0.00561711	0.1179
rs72727861	0.009805	0.015203	-0.0161755	-0.0254	0.00234733	0.0523
rs72765298	0.005101	0.013589	-0.00196754	0.3675	0.00213675	0.0462
rs72792105	-0.009097	0.011034	4.28562e-05	-0.2254	0.0017604	0.038
rs72815155	0.012797	0.009487	0.0108808	0.0447	0.00151676	0.0325
rs72818967	0.004692	0.013136	-0.0132593	-0.0948	0.002098	0.045
rs72819754	0.005424	0.014614	0.00302814	-0.2928	0.00244684	0.0522
rs72902634	0.014913	0.011273	-0.00601899	-0.2259	0.00182036	0.0389
rs72912692	-0.003107	0.013418	0.000947952	-0.2531	0.00212022	0.0458
rs7296328	-0.018504	0.011438	0.00281193	0.2254	0.00185612	0.0395
rs7299171	0.007703	0.008542	0.00780049	0.0739	0.00142352	0.0306
rs73005251	0.000456	0.023436	0.0241273	-0.1553	0.00359256	0.0808
rs7304594	0.001621	0.010577	0.00530833	0.2497	0.00154533	0.0336
rs73070853	-0.052122	0.038137	-0.0371498	-0.0276	0.00601601	0.1324
rs731024	-0.004105	0.009203	-0.00038605	-0.2142	0.001502	0.0322
rs73174309	0.004519	0.010512	-0.000369858	0.1998	0.00166474	0.036
rs7319323	0.014139	0.010452	0.00943208	0.1196	0.00157003	0.034
rs73215959	-0.001969	0.026257	-0.0332504	0.1545	0.0042847	0.0927
rs73218866	0.011986	0.014464	-0.0146319	-0.0647	0.00233814	0.0507
rs7402264	0.002097	0.010732	0.00154835	0.265	0.00176986	0.0374
rs74032414	-0.016771	0.023254	-0.00253113	-0.2571	0.00193414	0.0432
rs7404616	0.021556	0.008739	-7.75068e-05	-0.1797	0.00141888	0.0304
rs743562	0.012806	0.008986	-0.00876542	-0.1731	0.00141585	0.0308
rs74672857	0.01661	0.010571	-0.0135509	-0.0194	0.00168305	0.0368
rs74962019	0.027873	0.021365	0.00384229	0.4492	0.00356539	0.0789
rs75083696	-0.019823	0.013382	-0.00538756	0.2541	0.00216831	0.0463
rs751527	0.013578	0.009168	-0.00438725	0.2058	0.00146226	0.0317
rs75168396	0.005519	0.011469	0.0020009	0.2685	0.00179351	0.0396
rs75425987	0.028431	0.019553	-0.0228373	0.0634	0.00313613	0.0706
rs75569414	-0.030287	0.022438	0.00475655	-0.4877	0.00350534	0.0775
rs75662315	-0.014846	0.017786	-0.0203725	-0.0057	0.0034162	0.0616
rs75734170	-0.005804	0.013795	0.00143857	-0.3049	0.00228377	0.0486
rs7578326	-0.017085	0.009374	-0.00390926	-0.2189	0.00145055	0.0318
rs7585434	0.010262	0.008823	0.000275383	0.1722	0.00142227	0.0306
rs75893987	-0.015774	0.025465	-0.0267392	-0.0603	0.00403022	0.0899
rs7618284	-0.003251	0.009498	-0.00305208	-0.1891	0.00157383	0.0331
rs7627749	0.010222	0.008825	0.0114751	-0.1664	0.00141983	0.0304
rs7635815	0.013066	0.009551	0.00695672	-0.188	0.00153152	0.0333
rs76452347	0.008172	0.010691	0.00391788	-0.2974	0.00177691	0.0397
rs76585696	0.000868	0.01937	-0.00171095	-0.3871	0.00307332	0.0673
rs76769090	0.008341	0.039812	-0.0392642	-0.1715	0.00650211	0.1434
rs76957177	-0.006142	0.026004	-0.00284588	-0.5029	0.00422179	0.0907
rs76969157	-0.009119	0.016953	7.10856e-05	0.3771	0.0027332	0.0594
rs77160800	0.00437	0.016203	-0.000543288	-0.308	0.002533	0.0559
rs77210693	-0.029173	0.025689	-0.0272906	0.0112	0.00425236	0.09
rs77408380	-0.013473	0.012516	-0.00125163	-0.2419	0.00199108	0.0435
rs7741360	0.024776	0.008707	0.0032138	0.1814	0.00141938	0.0306
rs77594100	0.005981	0.025368	0.00653662	-0.5065	0.00413776	0.0894
rs78441730	0.019309	0.021085	-0.00423626	0.3858	0.00326476	0.0707
rs7844277	0.004217	0.009454	0.00112245	0.2074	0.00149397	0.0323
rs78638044	0.02055	0.013535	-0.00699302	0.2805	0.00224139	0.0492
rs78684278	0.019365	0.017912	-0.000403437	0.3653	0.00293962	0.0624
rs78726897	0.009378	0.016957	-0.00406949	0.3334	0.00269244	0.0594
rs79261638	-0.011786	0.027205	0.0664675	0.1924	0.00410213	0.0907
rs79265434	0.006191	0.014051	-0.00525643	-0.2596	0.00218895	0.0476
rs7926602	0.000715	0.008798	-0.00475754	0.2752	0.00141352	0.0302
rs7944735	0.006153	0.011289	0.00854958	-0.2132	0.00177409	0.0377
rs7947315	0.019005	0.013775	0.00662773	0.2567	0.00200151	0.0439
rs7947999	0.004286	0.016456	0.0205747	0.1273	0.00275273	0.0586
rs79549196	0.044728	0.032356	0.00955692	0.6269	0.00526512	0.1142
rs79639805	0.002295	0.01048	0.00659013	0.1994	0.00166062	0.0361
rs7976167	-0.012426	0.009361	0.00659812	-0.1784	0.00150906	0.0324
rs797765	0.000116	0.010489	0.00192186	0.2087	0.0016559	0.0359
rs800583	-0.025688	0.011997	-0.014415	-0.0542	0.00193615	0.0415
rs80100291	-0.004712	0.01542	0.00270988	-0.306	0.0025279	0.0543
rs80157433	0.011021	0.012708	0.000809376	0.2701	0.00200191	0.0435
rs80173929	0.019367	0.016802	0.0152865	-0.0769	0.0027651	0.0595
rs8030978	-0.007131	0.009238	-0.00391407	0.1774	0.00147502	0.0322
rs80344923	-0.010772	0.022047	0.00205077	-0.4307	0.00359124	0.0787
rs805787	0.009618	0.009421	-0.000116355	-0.1878	0.00151662	0.0328
rs8088092	0.012185	0.011929	0.003703	-0.2307	0.00188373	0.041
rs8107530	-0.029492	0.024024	-0.100758	-0.1074	0.00398389	0.0853
rs8132233	0.000511	0.009944	0.00178147	0.2071	0.00161175	0.0346
rs8178977	0.003928	0.010179	-0.0105153	0.0149	0.00164902	0.0358
rs825458	-0.018929	0.008846	-0.0106129	0.0908	0.00142426	0.0306
rs857693	0.014123	0.009837	0.0100918	0.0369	0.00155937	0.0339
rs874492	-0.016599	0.0093	0.00864119	0.0264	0.00151318	0.0332
rs877230	-0.008752	0.009704	-0.000984867	0.1974	0.00153548	0.0332
rs896853	-0.009765	0.0088	-0.00246763	-0.193	0.00138658	0.0302
rs914545	0.014979	0.014011	-0.0132962	0.1379	0.00230367	0.0498
rs9295474	0.007703	0.011146	-0.000981734	0.1887	0.00148559	0.0323
rs933738	-0.000479	0.011477	-0.000268657	-0.2253	0.00183045	0.0398
rs9381225	-0.010817	0.008868	0.00830546	-0.0528	0.0014109	0.0308
rs9381462	-0.01068	0.008771	0.00314479	-0.1953	0.00139609	0.0303
rs9383917	-0.031075	0.013358	0.0120269	0.13	0.00214035	0.0465
rs9425569	-0.015902	0.009066	-0.00968481	0.0516	0.00144858	0.0315
rs9427403	0.005605	0.011762	0.0106129	-0.0743	0.00181022	0.0406
rs9472039	0.015757	0.013627	-0.00246192	0.2748	0.0021839	0.0473
rs9524537	0.020965	0.010157	0.014076	0.0883	0.00163647	0.0353
rs9525281	-0.013502	0.010404	0.00121185	0.2195	0.00166823	0.0364
rs9573353	0.00622	0.008705	-0.00787623	0.0714	0.00142061	0.0301
rs9646256	-0.008111	0.008943	0.000123296	0.1916	0.00143163	0.0318
rs9734135	0.015546	0.009807	5.56569e-05	-0.1857	0.00157263	0.0339
rs9804705	0.00125	0.016487	-0.0145796	-0.0134	0.00254558	0.0561
rs982146	0.019998	0.010168	0.00267926	-0.2114	0.00160523	0.0352
rs9845352	-0.007802	0.009269	0.00145108	-0.177	0.00149261	0.0324
rs9846116	-0.023109	0.0122	-0.0118662	-0.0813	0.00195405	0.0423
rs9848935	0.008004	0.011045	0.00339193	0.3749	0.00176769	0.0387
rs985586	0.005755	0.010331	-0.00906921	-0.0423	0.00163471	0.0354
rs9856248	0.005284	0.009871	0.0152195	-0.0356	0.00158497	0.0345
rs9889399	-0.005833	0.009012	0.00817563	-0.1064	0.00144975	0.031
rs9898480	-0.003013	0.0088	-0.00283015	0.193	0.00140774	0.0304
rs9902531	0.00501	0.013269	0.00514427	0.2621	0.00210387	0.0466
rs9948417	0.015276	0.015876	-0.0148545	0.0696	0.00257226	0.057
rs9993291	-0.006208	0.009198	-0.00272779	-0.2069	0.0014765	0.0318

## Sheet: Table S6
MVMR of TC and SBP to LS-BMD with instrumental variables
SNP	beta.LS-BMD	se.LS-BMD	beta.TC	beta.SBP	se.TC	se.SBP
rs10009166	-0.010699	0.009111	0.000241283	-0.2186	0.00141502	0.032
rs1002399	-0.011661	0.011785	0.0100833	-0.0446	0.00183201	0.0412
rs10054208	0.000143	0.009461	-0.00209112	0.1915	0.00147601	0.0324
rs10057802	-0.008596	0.010878	0.00110579	-0.2271	0.00175138	0.0385
rs1007460	8.5e-05	0.008756	0.00155458	0.175	0.00135738	0.0305
rs10084596	-0.005693	0.010105	-0.00212732	0.3278	0.00156172	0.0351
rs1010759	0.009294	0.012355	-0.0348527	0.1516	0.0019403	0.0432
rs10116520	-0.007686	0.00896	0.00164377	-0.1747	0.00137553	0.0307
rs1016935	0.01245	0.010103	-0.00181881	0.2373	0.00152669	0.035
rs10202433	0.007544	0.009082	0.000338576	-0.2198	0.00139264	0.0313
rs10223767	0.008819	0.009241	-0.00927897	-0.0453	0.00158427	0.0335
rs10242474	0.002602	0.008896	-0.00797814	-0.0243	0.00137491	0.031
rs10405774	-0.00317	0.008845	0.00106351	0.1819	0.00136707	0.0305
rs10408721	-0.016872	0.009333	-0.0107313	0.1165	0.00146623	0.0321
rs10445094	-0.005059	0.012103	8.91389e-05	-0.2468	0.0019224	0.0428
rs10454589	0.031939	0.014424	-0.00504147	0.3523	0.00219561	0.0505
rs1045519	-0.002852	0.009133	0.0024846	0.1769	0.00137382	0.0305
rs10471695	-0.013553	0.00996	0.00393452	-0.1906	0.001547	0.0347
rs10477399	0.003487	0.01112	0.00114768	-0.3568	0.00170975	0.0388
rs10485113	-0.001665	0.010329	-0.0112152	-0.0814	0.0016149	0.0361
rs10503032	0.006819	0.008926	-0.00754942	-0.0061	0.00138342	0.0309
rs1073943	-0.026873	0.008802	0.00235872	-0.1681	0.00135392	0.0303
rs10757268	-0.000855	0.009654	0.00823676	0.0004	0.00146118	0.0328
rs10761527	-0.00511	0.009085	0.00044581	-0.1738	0.00136098	0.0303
rs10778675	0.044474	0.020444	0.00734941	-0.2525	0.00179883	0.0404
rs10797824	0.018562	0.008892	0.00908248	0.0671	0.00136435	0.0304
rs10820855	-0.009564	0.0105	-0.00315361	0.1897	0.00147233	0.0332
rs10824060	0.011744	0.009092	0.00284947	-0.2	0.0014081	0.0313
rs10848645	-0.011218	0.008778	0.0015558	0.1855	0.00138778	0.0309
rs10872302	0.009101	0.008726	0.000649493	0.1673	0.0013474	0.0302
rs10877913	0.005799	0.018135	0.0229456	-0.1462	0.00284702	0.0624
rs10880868	0.008186	0.010377	0.0124963	0.1418	0.00164902	0.037
rs10882116	-0.00074	0.012211	-0.0119059	-0.0675	0.00183489	0.0411
rs10882406	0.013157	0.009237	0.00226357	-0.2503	0.00142486	0.0323
rs10895555	0.009308	0.011046	-0.00970821	-0.0054	0.00171134	0.0391
rs10896808	-0.007011	0.009313	-0.00148541	-0.1737	0.00144001	0.0318
rs10902855	0.017168	0.009002	0.00982394	-0.0714	0.00137183	0.0309
rs10904881	-0.005597	0.008912	0.0129454	-0.0963	0.00143058	0.0311
rs10919615	-0.000318	0.010022	-0.00944865	-0.0024	0.00154855	0.0351
rs11006747	-0.006353	0.009098	0.00112552	0.2131	0.00140089	0.0312
rs11038296	-0.00245	0.01451	-0.00840144	-0.2894	0.00229581	0.0519
rs11038752	-0.011384	0.011777	-0.00354252	0.2206	0.00176345	0.04
rs11064837	-0.024858	0.00946	0.00835048	0.0913	0.00149155	0.033
rs11075573	-0.000681	0.008765	-0.00410427	0.1706	0.00135621	0.03
rs11117882	0.002021	0.010329	8.40072e-05	0.2741	0.00157164	0.0357
rs11146415	0.038436	0.01817	0.0117045	0.3751	0.00277984	0.0634
rs11168223	0.006872	0.013268	-0.000206572	-0.2539	0.00204715	0.046
rs111909590	-0.025741	0.021904	0.0537039	-0.1793	0.00345347	0.0769
rs11210029	-0.000864	0.008961	-0.00104209	0.203	0.0013833	0.0313
rs112119449	-0.006494	0.015084	0.00371447	-0.2853	0.00216707	0.0501
rs11218788	0.006077	0.008832	-0.0010545	0.1735	0.00135683	0.0307
rs112246862	0.001698	0.022318	0.00660849	0.3628	0.00288835	0.066
rs112511259	-0.003257	0.011034	-0.00385922	-0.2104	0.0016842	0.0381
rs113232777	-0.043099	0.030456	0.0312628	-0.0628	0.0048071	0.1074
rs113678169	0.015153	0.016371	-0.0229323	-0.2476	0.00259527	0.0576
rs114533012	-0.00987	0.02729	0.0397663	0.091	0.00404356	0.0894
rs114586645	-0.016209	0.018706	-0.0201575	-0.0205	0.00298367	0.0651
rs11465506	0.014325	0.038398	-0.00426367	0.8067	0.00615594	0.1423
rs1152739	0.003227	0.009515	-0.00910792	-0.128	0.00147343	0.0326
rs115554764	-0.032915	0.031964	0.0233773	-0.3807	0.0042862	0.0989
rs11556924	-0.000303	0.008668	-0.001163	-0.2097	0.00137787	0.0317
rs11558129	0.016446	0.009907	-0.000801256	0.1945	0.00156893	0.0356
rs11568438	-0.058028	0.032858	-0.0277781	0.4988	0.00500412	0.117
rs115771255	-0.00647	0.015119	-0.027303	-0.0457	0.00234903	0.0526
rs11584359	-0.002868	0.011485	0.0137163	0.118	0.00179411	0.0402
rs11596730	-0.004089	0.010333	0.000872762	0.2121	0.00157504	0.0358
rs11607909	0.005274	0.00927	0.00251472	0.2356	0.00139997	0.0314
rs11622669	-0.00798	0.009423	0.000763294	-0.1967	0.00143811	0.0325
rs11632640	-0.013399	0.008956	0.00230618	-0.2267	0.00136252	0.0304
rs116391597	-0.012697	0.027051	0.0248358	0.1419	0.00427804	0.0971
rs11650220	0.004178	0.009627	0.00874612	0.102	0.00147913	0.0333
rs11650499	-0.016231	0.00888	-0.00803974	-0.0894	0.00136222	0.0303
rs116538790	0.052609	0.03514	-0.00867216	-0.7163	0.00563251	0.1241
rs116603897	-0.019752	0.030317	-0.0264346	-0.1671	0.00471692	0.1067
rs11669825	-0.013986	0.016064	0.013875	0.0134	0.00248686	0.0556
rs11673345	0.005374	0.009528	-0.00949638	0.017	0.001543	0.0326
rs11682068	0.015772	0.008868	0.00126234	0.1874	0.00140616	0.0308
rs11689667	-0.022959	0.008753	0.000190617	-0.1983	0.00134519	0.0304
rs11697014	0.006631	0.022488	0.0439718	-0.0757	0.00377207	0.0863
rs11713574	0.026446	0.011076	0.000321035	0.2264	0.00176531	0.0389
rs117138138	-0.010003	0.019307	-0.017269	0.1315	0.00300681	0.068
rs117233107	-0.112445	0.037825	-0.0560991	-0.6366	0.00577089	0.1368
rs117272893	0.010266	0.023811	0.0203164	-0.1454	0.00363624	0.0802
rs1173723	0.009274	0.008691	-0.00257484	0.1718	0.0013421	0.0303
rs117472357	0.004176	0.022124	0.00120863	0.4567	0.00351726	0.0782
rs11748963	-0.021666	0.009809	-0.00157482	-0.1901	0.00152404	0.0348
rs117572943	-0.049168	0.027651	0.0256147	-0.182	0.00454011	0.09
rs11771677	0.005974	0.009434	-0.00313641	-0.1815	0.0014382	0.0324
rs11786256	-0.006238	0.009025	0.00181866	-0.1691	0.00137927	0.031
rs118009374	0.030066	0.02485	0.0240967	-0.049	0.00402977	0.0872
rs118053546	0.02237	0.031158	0.0301146	-0.0036	0.00463618	0.1094
rs11870192	-0.004809	0.009726	-0.0114546	-0.007	0.00149687	0.0335
rs11883128	0.013138	0.009195	-0.00845751	0.1155	0.00144638	0.0323
rs11888604	-0.005119	0.010008	-0.00322194	0.223	0.00152049	0.0344
rs11917714	0.010063	0.011425	0.0139418	-0.0319	0.00172886	0.0399
rs11983465	0.007446	0.009498	0.00193895	0.2704	0.00148085	0.0335
rs12073281	-0.016685	0.009383	-0.00805223	0.0211	0.00145274	0.0324
rs12147534	0.001675	0.009185	-0.00208917	0.196	0.00145608	0.0322
rs12152734	0.036737	0.009574	0.000529466	-0.1799	0.00146342	0.0329
rs12153395	0.007753	0.030069	-0.00733313	-0.3303	0.00214278	0.0486
rs12162983	-0.000282	0.011158	0.0114444	-0.0615	0.00141225	0.032
rs12248007	-0.004272	0.009884	0.012417	0.0557	0.00154898	0.0345
rs12298541	0.000623	0.009186	-0.00240611	0.1757	0.00146344	0.0318
rs12361765	0.009368	0.008678	9.2616e-06	-0.168	0.00136301	0.0307
rs12367139	0.004951	0.009786	-0.0136942	-0.0076	0.00147845	0.0337
rs12370035	0.001862	0.008865	-0.00780256	0.0157	0.00135596	0.0304
rs12414355	-0.001087	0.012334	-0.0186547	-0.0815	0.00192579	0.0431
rs12433552	0.044363	0.034919	0.0289014	-0.0505	0.0050568	0.1158
rs12434998	-0.003235	0.009211	0.0033784	-0.1789	0.00142868	0.032
rs12441033	-0.006409	0.008854	0.000203426	0.1685	0.00137802	0.0308
rs1245811	-0.001484	0.009098	-0.000422105	-0.176	0.00140533	0.0315
rs12498684	0.006656	0.009352	-0.00053298	0.2024	0.00143576	0.0324
rs12552167	-0.024767	0.009751	-0.00961203	-0.0045	0.00148924	0.0333
rs12581002	0.002073	0.013694	0.00389456	0.353	0.00203658	0.0451
rs12597723	-0.005199	0.008813	-0.00774679	-0.1878	0.00136044	0.0304
rs12632461	-0.011119	0.015473	-0.0141192	-0.0038	0.00238813	0.0536
rs12633874	-0.018289	0.010569	-0.004812	0.1989	0.00155876	0.0357
rs12640250	-0.003616	0.009716	-0.00291864	0.1875	0.00151031	0.0338
rs1264352	0.005801	0.013906	-0.0175473	-0.0654	0.00197002	0.0425
rs12700282	-0.010948	0.011441	-0.0116093	0.0641	0.00177893	0.0403
rs12710713	-0.012569	0.00892	0.00238655	0.1934	0.00136366	0.0308
rs12748401	0.025138	0.013213	0.010945	0.0344	0.00199255	0.0451
rs12878367	-0.007481	0.010821	-0.0167648	0.0242	0.00169817	0.0377
rs12881284	-0.006631	0.010276	0.0116997	-0.0816	0.00159413	0.0355
rs1290791	-0.018729	0.010079	-0.00413204	0.3056	0.0015235	0.0346
rs12967878	0.005442	0.012402	-0.00393158	-0.217	0.00159705	0.0359
rs13008273	0.000882	0.009818	-0.00158573	-0.1841	0.0014841	0.0333
rs13014455	0.000184	0.01049	0.0112147	-0.1037	0.00159287	0.0363
rs13017052	0.006369	0.009267	0.00421767	0.1897	0.00140305	0.0309
rs13063073	0.037806	0.019268	-0.0165658	-0.1987	0.00292816	0.0679
rs13078863	0.017971	0.014381	-0.0147574	0.0174	0.00228395	0.0508
rs13094546	0.005571	0.014816	-0.000490352	-0.2878	0.00234534	0.0528
rs13120732	-0.023771	0.012025	0.0051407	0.4485	0.00182483	0.0415
rs13140688	-0.003646	0.008831	-0.00122815	0.1788	0.00137481	0.0309
rs13224282	-0.01712	0.008944	0.0014705	-0.1681	0.00135988	0.0307
rs13251071	0.012821	0.010347	0.00165654	0.1992	0.00161416	0.036
rs132639	0.022253	0.013862	0.0124377	-0.086	0.00175171	0.0394
rs13299607	0.008641	0.011955	-0.0169201	-0.1285	0.00193695	0.0438
rs13320117	-0.004123	0.009003	0.00893182	-0.0318	0.00142296	0.0317
rs13409360	-0.006097	0.00889	-0.0129935	0.0152	0.00137204	0.0309
rs1376935	0.010869	0.009479	0.00158721	-0.1945	0.0014664	0.0331
rs138342	-0.001639	0.010252	-0.00888001	-0.0671	0.00136919	0.0302
rs139241557	-0.02103	0.018395	8.43627e-05	-0.3563	0.00287412	0.065
rs139463183	-0.00837	0.029893	0.042391	-0.0198	0.00527978	0.1111
rs1395613	0.003368	0.024699	-0.0371774	0.0036	0.00364587	0.083
rs1401494	-0.006159	0.008747	0.00288879	0.1899	0.00134248	0.0304
rs140299025	0.041407	0.031799	-0.027487	-0.1094	0.00499382	0.1187
rs1407171	0.005943	0.009202	-0.000278703	-0.189	0.0014273	0.0321
rs140723719	-0.004686	0.021345	-0.0199368	-0.1676	0.00358794	0.0759
rs141394251	-0.033803	0.031825	0.0274314	-0.076	0.00440018	0.1084
rs141608868	-0.06673	0.02573	0.0222917	0.1719	0.00403018	0.0915
rs142456110	-0.048411	0.025126	0.0300906	-0.1396	0.00396487	0.09
rs142538597	0.056387	0.044483	0.0444671	0.1526	0.00669577	0.1572
rs142916659	0.000577	0.034239	0.0288243	-0.0763	0.00516436	0.1216
rs144052556	-0.025195	0.027906	0.0235806	-0.0957	0.00428623	0.0988
rs144390856	0.016736	0.011525	0.00983312	0.0967	0.00175686	0.0401
rs144432160	-0.001067	0.029179	-0.0346583	-0.1663	0.00427078	0.0992
rs144617589	0.040767	0.040033	-0.0363712	-0.3821	0.00601206	0.1258
rs145042302	0.07151	0.027766	0.00125329	-0.5886	0.00410698	0.0972
rs145111930	-0.012216	0.034575	0.0383956	-0.0323	0.00543894	0.1233
rs145422110	0.023784	0.039523	-0.0106452	0.8506	0.00576081	0.13
rs145840258	0.010058	0.026433	-0.0298322	-0.0557	0.0042895	0.0953
rs146579594	-0.038873	0.04213	-0.0416762	-0.144	0.00604646	0.1419
rs146765950	-0.018	0.031466	-0.0480772	0.1138	0.00473403	0.1107
rs147151307	-0.086824	0.034649	-0.00689443	-0.867	0.00503045	0.1199
rs147993312	0.031065	0.023173	-0.0229925	-0.0637	0.00380146	0.0845
rs148844907	0.065238	0.049289	0.0494147	0.146	0.00701691	0.1542
rs149487184	-0.009445	0.029336	0.0113139	-0.6339	0.0048442	0.1048
rs150325090	0.00719	0.018445	-0.0171923	0.0185	0.00274938	0.0629
rs150599115	0.009617	0.032624	0.0011257	-0.9459	0.00535248	0.1176
rs150837669	0.014664	0.040899	0.0337012	0.2077	0.00553824	0.1381
rs1556124	-0.000627	0.010986	-0.0110644	-0.0606	0.00169003	0.0369
rs1559638	-0.003843	0.009255	-0.00322749	-0.1995	0.00146535	0.0322
rs158359	0.006072	0.009388	-0.00268437	-0.1912	0.00145815	0.0324
rs163050	0.011003	0.009069	-0.00189931	0.2019	0.00138047	0.0309
rs16852170	0.00585	0.01493	-0.00118406	0.3214	0.00235831	0.0525
rs1693551	0.002951	0.008771	0.00314905	-0.2159	0.00133928	0.0305
rs17079881	0.008467	0.012696	-1.27691e-05	0.2503	0.00196765	0.0441
rs1715490	0.009387	0.011897	-0.00157746	-0.2317	0.00188515	0.0424
rs17217928	-0.013958	0.017284	0.0178625	0.0064	0.00267504	0.0605
rs17245822	0.010413	0.009057	-0.00289456	0.1899	0.0014095	0.0312
rs17278154	0.011468	0.019989	-0.00183858	0.4115	0.00316085	0.0708
rs17409164	0.014284	0.017643	-0.00306461	-0.3404	0.00272975	0.0602
rs17589481	-0.001426	0.009984	-0.00324645	-0.2116	0.00152666	0.0344
rs17609108	-0.006641	0.012552	0.000803582	-0.2534	0.00190099	0.0435
rs17630381	-0.000994	0.015998	0.0132528	0.0007	0.0023874	0.0539
rs17641827	0.015275	0.016405	-0.0144677	0.1148	0.0025241	0.0577
rs178844	-0.01049	0.009056	0.00997568	-0.0074	0.00137987	0.0311
rs1794022	-0.006073	0.010943	0.010614	0.0115	0.00167845	0.0372
rs1826040	0.010392	0.008731	-0.00838767	-0.0846	0.00136354	0.0305
rs1836856	-0.012658	0.008745	0.00365609	0.1704	0.00138953	0.0302
rs1856201	-0.002231	0.008967	0.000575455	0.1702	0.00138557	0.0308
rs1885927	0.000677	0.010651	0.0015116	0.215	0.00164328	0.0367
rs200538	-0.002847	0.00977	0.0046905	0.2638	0.00150933	0.0336
rs2017404	-0.004982	0.009582	-0.00101616	-0.216	0.00146276	0.0331
rs2021	0.008532	0.010658	-0.00980488	0.1007	0.00165158	0.0368
rs2046888	8.1e-05	0.008935	-0.00543926	-0.2628	0.00136587	0.0305
rs2080896	0.013015	0.009817	0.000776002	-0.1857	0.00149896	0.0339
rs2103971	-0.015845	0.009267	0.00815011	-0.022	0.00137338	0.0303
rs211256	0.009207	0.010125	-0.00470287	0.2051	0.00155613	0.035
rs2162409	0.008858	0.009415	0.00786655	0.0895	0.001433	0.0322
rs2162872	0.004927	0.009114	-0.0024625	-0.185	0.00142505	0.0334
rs2171974	0.000559	0.009146	-0.000815881	0.1764	0.00139212	0.0317
rs2210893	-0.006718	0.009482	0.00196482	-0.1901	0.00144805	0.0325
rs2223239	0.01628	0.012529	0.00234579	-0.2442	0.00196667	0.0438
rs2240466	-0.031362	0.013137	-0.013213	-0.1012	0.00204692	0.0462
rs2247291	0.012616	0.012687	0.0115537	-0.0217	0.00196273	0.045
rs2268879	0.011771	0.008992	-0.00774783	-0.0259	0.00140296	0.0306
rs2271834	-0.034578	0.008655	0.00124253	-0.1669	0.00135143	0.0306
rs2279574	-0.009526	0.008508	-0.00035378	0.1664	0.00134208	0.0302
rs2289307	0.010866	0.008913	-0.00846829	-0.0519	0.00141135	0.0317
rs2297197	0.013814	0.009801	-0.00813938	-0.0307	0.00148904	0.0336
rs2297387	-0.004551	0.00923	0.00346413	-0.1729	0.00142031	0.0316
rs2373814	0.000425	0.009033	-0.00228185	0.1804	0.0013827	0.0311
rs2377530	-0.009064	0.008735	-0.008925	0.0556	0.0013543	0.0302
rs2383635	0.015689	0.008963	0.00828066	0.0874	0.00139228	0.0307
rs240761	0.001781	0.00972	-0.00900674	0.0363	0.00148317	0.0335
rs240780	0.008208	0.00869	0.0109897	-0.0543	0.00136391	0.0306
rs2419077	0.002674	0.009913	-0.00945282	0.1966	0.00152049	0.0344
rs2422052	0.016745	0.008783	0.00771147	-0.0575	0.00136011	0.0303
rs243032	0.009356	0.008917	-0.00616778	0.1703	0.00136863	0.0307
rs2433672	-0.002199	0.010625	-0.012331	-0.0485	0.0016671	0.0369
rs243979	-0.009222	0.009023	0.00271618	-0.176	0.00141022	0.0315
rs2482423	-0.013259	0.026791	0.0232536	-0.0106	0.00401808	0.0934
rs2494747	-0.010803	0.00915	0.00786182	0.0714	0.00144004	0.0323
rs2551640	-0.019797	0.009145	0.00492891	0.1781	0.00141242	0.0315
rs256498	-0.008232	0.009819	0.00195504	0.2213	0.00151238	0.0342
rs258332	0.008509	0.009733	0.00204113	-0.2097	0.0013687	0.0307
rs2589227	0.000403	0.010554	0.000306657	0.2469	0.00165252	0.0368
rs2607068	0.013834	0.013224	-0.00174723	0.3084	0.00204339	0.046
rs2608894	-0.003645	0.010372	0.0104207	-0.0283	0.00161122	0.037
rs2627313	-0.014498	0.008753	-0.00327029	0.3208	0.00134556	0.0303
rs263424	-0.006981	0.011104	-0.0108576	-0.0851	0.00168105	0.0381
rs263526	-0.01895	0.009019	-0.00784636	-0.1652	0.00137789	0.0311
rs267524	-0.007667	0.008852	0.00122778	-0.2122	0.00136683	0.031
rs2720417	0.009903	0.010214	-0.000738156	0.2018	0.00156899	0.0351
rs2727784	0.001007	0.009241	0.042962	-0.1869	0.00142118	0.0321
rs2740476	0.007767	0.010571	-0.0182723	-0.1171	0.00165244	0.0371
rs2742639	0.012454	0.010765	-0.0080663	-0.0692	0.00139685	0.0311
rs2745599	-0.005775	0.009225	0.00155775	-0.2164	0.00140462	0.0317
rs2763193	0.014736	0.008769	-0.0110877	0.0733	0.00134921	0.0302
rs2776037	-0.014083	0.009029	0.00079348	0.1851	0.00136888	0.0309
rs2777898	0.003695	0.008862	-0.00739891	-0.1545	0.00135425	0.0304
rs2823081	0.007605	0.010945	0.0022954	0.1968	0.00150772	0.0342
rs2823660	-0.019202	0.008975	0.00856685	0.0467	0.0013563	0.0306
rs28433701	0.004459	0.009434	-0.0025295	-0.1809	0.00142682	0.0325
rs28458454	-0.00189	0.013827	0.00430108	0.2896	0.00207817	0.0474
rs2865826	0.011565	0.00905	0.00284008	0.3336	0.00140781	0.0308
rs2891770	0.004816	0.012546	-0.0108139	0.0142	0.00194378	0.0441
rs294910	0.004303	0.01054	0.000100777	-0.1908	0.00147767	0.0333
rs2962261	0.01075	0.009502	-0.000761881	0.1809	0.00146442	0.0325
rs2965156	-0.008253	0.008764	0.0251246	-0.07	0.00136658	0.0304
rs296763	0.007415	0.010768	-0.00927564	0.1607	0.00159468	0.0369
rs2970902	-0.003606	0.009161	0.0096385	0.0198	0.00141943	0.0321
rs2973446	0.001915	0.010333	-0.00625784	-0.2169	0.00161974	0.036
rs2980436	0.010212	0.009544	-0.000485169	0.2619	0.00143386	0.0311
rs2992764	-0.002684	0.009006	0.00886593	-0.0518	0.00138171	0.031
rs2992854	0.018115	0.009183	-0.000745029	0.1899	0.00141177	0.0333
rs2997447	0.008078	0.011052	-0.0103592	-0.0263	0.0016879	0.0376
rs30351	0.00945	0.011082	0.00498911	0.1986	0.00154337	0.0351
rs3088214	-0.002205	0.009112	-0.00348063	-0.258	0.00139169	0.0312
rs3131598	-0.004192	0.008828	0.000615549	-0.1854	0.00135527	0.0302
rs3176300	0.000391	0.013531	-0.0142592	0.1238	0.00201332	0.0461
rs33961405	0.001985	0.009696	0.000518111	-0.1841	0.00145613	0.0332
rs34076541	0.008578	0.009728	-0.00810852	0.0832	0.00147896	0.0334
rs34130368	-0.014775	0.014408	-0.0027398	-0.3016	0.00217228	0.0497
rs34248355	-0.002038	0.011842	-0.0103348	-0.0217	0.00187015	0.042
rs34473775	-0.00199	0.010419	-0.011496	0.0123	0.00166173	0.0348
rs34536806	-0.014617	0.01515	-0.0138156	-0.1036	0.00242706	0.0557
rs34538347	-0.023349	0.010797	0.0101111	-0.1079	0.00167688	0.0378
rs34677798	0.011462	0.012556	0.00253864	-0.249	0.00192056	0.043
rs34931250	0.025251	0.018227	0.0191308	-0.1077	0.00288204	0.0663
rs35033583	-0.022271	0.024254	0.00168217	-0.5482	0.00376162	0.0873
rs35180098	-0.010618	0.008898	0.00164471	-0.1846	0.0013682	0.0308
rs35400724	-0.001662	0.016857	-0.0139509	-0.113	0.00251395	0.0578
rs35646088	-0.008465	0.019564	-0.0236272	-0.0528	0.00308672	0.0699
rs35650976	-0.005224	0.009845	0.00878013	-0.0767	0.00152568	0.0336
rs35665085	0.030822	0.021463	0.0188014	0.0211	0.00296107	0.0725
rs35666945	0.014957	0.008941	0.00904132	-0.0042	0.00138572	0.031
rs35732141	0.00767	0.018995	-0.0301557	0.1281	0.00292787	0.0658
rs35775714	-0.008215	0.022599	-0.0317644	0.0712	0.00347167	0.0797
rs35825793	0.015012	0.009315	0.000520507	0.1797	0.00142982	0.0322
rs35918208	-0.013982	0.009364	-0.0170096	-0.157	0.00145793	0.0323
rs359276	-0.019775	0.009667	-0.00920017	-0.0621	0.00151594	0.0335
rs35947500	-0.020838	0.019148	-0.00639759	0.3541	0.00277669	0.0631
rs3746634	0.022707	0.009346	0.00850885	-0.0737	0.00143126	0.0323
rs3749748	-0.006917	0.010098	0.00400825	-0.2069	0.00160167	0.0354
rs3751311	0.001963	0.011298	0.0102072	-0.1671	0.00177611	0.0391
rs3761124	-0.028213	0.011356	0.00983235	0.1364	0.0015901	0.0353
rs3775076	0.007224	0.009123	-0.00780451	-0.0352	0.00139006	0.0314
rs3790324	0.000905	0.014166	-0.0125574	-0.0076	0.00227605	0.0522
rs3798249	-0.000414	0.008735	-0.000438177	0.1812	0.0013538	0.0301
rs3803798	0.000144	0.008526	-0.00206765	-0.2111	0.00134616	0.0303
rs3810569	-0.004541	0.011962	-0.0108371	-0.0385	0.00186471	0.0424
rs3826810	-0.014684	0.021521	0.0295763	-0.0323	0.0033006	0.0751
rs3828282	0.026233	0.009159	0.00100584	-0.1857	0.0014073	0.0318
rs3847113	-0.019026	0.008456	0.00132337	0.168	0.00133619	0.0302
rs3847953	0.007551	0.011078	0.00917804	-0.4499	0.00151087	0.0341
rs3849616	-0.014673	0.00933	0.00876653	-0.0408	0.00143122	0.0322
rs392458	-0.009381	0.01252	0.011078	-0.0639	0.00189148	0.0437
rs402348	-0.015806	0.010887	-0.0108587	0.086	0.00168125	0.0381
rs41294821	0.008274	0.029086	-0.0350419	0.113	0.00483784	0.1042
rs4147111	0.003008	0.016788	-0.00466568	-0.3574	0.00265683	0.06
rs414992	-0.02163	0.012669	0.000100429	0.3616	0.00198213	0.0443
rs4253723	-0.001227	0.011797	0.00863859	-0.0119	0.00155939	0.035
rs4272	-0.00936	0.010746	-0.00917376	-0.2943	0.00163387	0.0373
rs4390432	0.009245	0.008812	0.000104172	-0.1712	0.00135729	0.0302
rs446716	-0.009514	0.009271	0.00796516	0.041	0.00143029	0.0321
rs4473378	0.010937	0.012483	-0.0171058	0.291	0.00192962	0.043
rs4481060	0.019274	0.009244	-0.00081188	0.1811	0.00142309	0.0316
rs45515398	-0.010683	0.015877	0.00226934	0.3545	0.00246254	0.0567
rs459638	0.022905	0.017038	0.00131529	0.4211	0.00260893	0.0594
rs4610362	-0.028935	0.011953	0.0102114	0.0019	0.00181234	0.0411
rs4646312	-0.016005	0.009112	-0.0044913	-0.1882	0.0013841	0.0309
rs4648620	-0.026492	0.008881	-0.000946332	-0.3333	0.00138967	0.0319
rs4675293	0.010591	0.010468	0.00477553	0.2155	0.00155493	0.0347
rs4692549	0.003664	0.008603	-2.37865e-05	-0.1829	0.00140324	0.0312
rs469721	-0.013239	0.011196	-0.0157257	-0.1075	0.00168162	0.0381
rs4713075	-0.00181	0.012613	0.0133471	0.005	0.00194936	0.0438
rs4725973	-0.002638	0.008709	-0.00470692	-0.1655	0.00134562	0.0302
rs4725995	-0.012461	0.009594	-0.00185007	0.2097	0.00146769	0.0332
rs4728142	-0.012125	0.00895	-0.00131702	-0.1814	0.00134641	0.0305
rs472832	0.00651	0.009445	0.000532187	0.2317	0.00149223	0.0328
rs4728548	0.001754	0.010022	0.0106634	0.0583	0.00154489	0.0341
rs4741469	-0.002053	0.010498	0.00906602	-0.0471	0.00159719	0.036
rs4745347	0.01513	0.011576	-0.00372913	0.2147	0.0017374	0.0388
rs4754687	-0.003608	0.009552	-0.00193645	-0.2747	0.0014718	0.033
rs4785427	0.000634	0.01026	-0.000374267	0.2005	0.00160347	0.0358
rs4813102	-0.010402	0.008943	-0.0102421	0.0215	0.00137135	0.0308
rs4819649	0.002233	0.011068	0.00849514	-0.1038	0.00150882	0.0328
rs4836578	0.004458	0.008948	-0.00760393	0.1722	0.00136423	0.0304
rs4864794	-0.001267	0.013498	-0.0111779	-0.0118	0.00204425	0.0467
rs4891258	0.018579	0.009327	-0.00093088	0.185	0.00144699	0.0323
rs4895804	-0.006698	0.013162	-0.010571	0.27	0.00208036	0.0466
rs4922591	0.006678	0.009007	0.00323216	0.1892	0.00140469	0.0314
rs4923542	0.003023	0.012369	-0.00376128	0.232	0.00141352	0.0319
rs4937510	0.000264	0.011234	-0.000109368	-0.2665	0.00174794	0.0393
rs494144	0.010142	0.008759	0.00212168	-0.1762	0.00135114	0.0304
rs4948275	0.007451	0.008804	-0.000626674	-0.2452	0.0013728	0.0306
rs4974708	-0.00252	0.008913	0.00380472	-0.2004	0.00136201	0.0311
rs4984802	-0.010347	0.008885	0.00076765	-0.1724	0.00138578	0.031
rs55638084	0.012087	0.013902	-0.0013653	0.2819	0.00214736	0.0489
rs55650788	0.016379	0.008764	-0.00771311	-0.0673	0.00134958	0.0304
rs55657205	0.03429	0.017089	0.015033	-0.0545	0.00256276	0.0602
rs55727995	0.017299	0.009231	0.00160311	-0.1756	0.00138978	0.0315
rs557526	0.014706	0.010282	0.000932819	-0.2064	0.00156828	0.0356
rs55768287	0.015559	0.021682	-0.0176242	-0.053	0.00292253	0.0657
rs56125568	-0.00178	0.02079	-0.0019057	-0.4333	0.00337136	0.077
rs56245875	-0.00457	0.012818	0.00119255	-0.2524	0.00194309	0.0441
rs56262458	0.014947	0.020211	0.000909928	0.402	0.00328843	0.0735
rs57140819	-0.012903	0.011394	0.00228918	-0.2415	0.00176449	0.0398
rs57826909	0.002761	0.010869	0.00131451	-0.2132	0.00168756	0.0377
rs58403690	0.009594	0.009793	-0.0007665	-0.226	0.00152068	0.0339
rs58937211	0.027588	0.009351	0.00757722	0.2104	0.00145521	0.0323
rs6026629	0.01828	0.009455	0.00148607	-0.2121	0.00143144	0.0327
rs60381530	-0.024141	0.009291	-0.0041482	-0.2025	0.00147538	0.0334
rs60445923	0.019892	0.015318	0.0170451	-0.0341	0.00232613	0.0536
rs6077955	0.010969	0.010535	0.0025284	-0.2599	0.00164643	0.0369
rs60915953	-0.005698	0.011612	-0.00659928	-0.2652	0.00180683	0.0399
rs6103609	-0.027135	0.013358	-0.00111506	0.263	0.00216272	0.0482
rs6139104	-0.002354	0.015834	-0.0137858	-0.0562	0.00238318	0.0537
rs6141319	0.002362	0.010252	0.00790156	0.1023	0.00143141	0.0323
rs61731329	-0.072578	0.034302	0.0309252	0.3711	0.00520504	0.1298
rs61850682	0.000615	0.010474	-0.00882718	-0.0563	0.00161682	0.0361
rs61945850	-0.052742	0.02601	0.0247627	0.0488	0.0037248	0.0839
rs61950149	-0.001722	0.014042	0.00137781	0.2811	0.00208854	0.0483
rs61966043	0.0129	0.020604	0.0171569	-0.0182	0.00306589	0.0718
rs61999107	0.004501	0.014275	0.00191036	-0.3683	0.00234542	0.0515
rs62002122	0.004825	0.009394	0.000572959	0.187	0.00143572	0.0323
rs62004060	0.014056	0.012171	-0.00264221	-0.2287	0.00187757	0.0417
rs62053158	0.040455	0.022295	0.020267	0.4828	0.00329092	0.0721
rs62078383	0.008906	0.009077	0.00775113	0.0572	0.00139712	0.0314
rs62124181	-0.011121	0.038035	-0.0318859	0.0659	0.00554969	0.136
rs62130996	0.010489	0.009232	0.0098315	-0.0676	0.00145292	0.0324
rs62132091	0.032705	0.016483	-0.0140211	-0.0017	0.00256022	0.058
rs62158161	-0.012418	0.010194	-0.000254575	-0.1979	0.00160447	0.0359
rs62194247	0.010478	0.016346	0.00245226	-0.3257	0.00258049	0.0558
rs62288767	-0.009347	0.014811	0.00125484	-0.3351	0.00239985	0.0539
rs62302001	0.00556	0.009254	-0.00795361	-0.01	0.00142651	0.0325
rs62369471	-0.01514	0.00997	4.22385e-05	0.2589	0.00160482	0.0348
rs623837	0.002637	0.009107	-0.00159691	-0.1903	0.00139965	0.0314
rs62441849	0.001219	0.012629	0.0159685	0.0364	0.00193082	0.0436
rs62516802	0.011571	0.010599	0.00168	0.2399	0.00166159	0.0372
rs62529972	0.004007	0.009371	-0.00117559	0.1777	0.00143814	0.0326
rs633084	-0.007645	0.009806	-0.0083914	-0.0861	0.00149011	0.0332
rs6429746	-0.008011	0.009444	0.00791195	0.0808	0.00144426	0.0325
rs646179	0.00517	0.009177	0.0356598	-0.054	0.00141913	0.0315
rs6465748	-0.001138	0.012959	0.0119922	-0.0093	0.0021145	0.0441
rs6495085	0.010148	0.012002	0.000676046	0.2421	0.0018294	0.0416
rs6540119	0.013038	0.00932	0.00824148	-0.2016	0.001464	0.0322
rs6541771	-0.014036	0.008834	-0.00230548	-0.1736	0.00139834	0.0305
rs654185	-0.003047	0.00999	-0.00628227	0.1883	0.00153394	0.0344
rs6544315	-0.005996	0.009252	-0.00161415	-0.1976	0.00139893	0.032
rs6545306	-0.011405	0.008729	-0.000646597	-0.1745	0.00135534	0.03
rs657155	0.002457	0.0088	0.00330223	0.1703	0.00134659	0.0304
rs6588203	0.013123	0.009203	0.0010836	0.1745	0.00141305	0.032
rs6601898	-0.003581	0.011522	-0.0145002	0.0609	0.00179128	0.04
rs6604739	-0.013892	0.012537	0.00293399	0.2352	0.00188768	0.0427
rs669694	0.007175	0.010261	0.00204171	0.2238	0.00163133	0.0369
rs6707609	-0.000925	0.008835	-0.000118996	-0.17	0.00135466	0.0303
rs6735304	-0.007538	0.00899	-0.0109429	-0.0634	0.00139447	0.0312
rs6742187	0.005154	0.008891	-0.00286981	-0.166	0.00136855	0.0304
rs6766170	-0.011668	0.008789	0.00137516	-0.2567	0.0013598	0.0304
rs67720684	-0.004401	0.010124	-0.00267748	0.1943	0.00159659	0.0353
rs6777420	0.005109	0.012996	-0.0151209	0.0447	0.00201604	0.0451
rs6787409	0.00439	0.009513	0.0082033	-0.0347	0.00149258	0.0327
rs67885470	0.007308	0.010727	0.00215706	-0.2087	0.00170844	0.038
rs6870654	0.015069	0.009923	0.000781523	-0.2136	0.00153941	0.0347
rs6884092	-0.001453	0.014752	-0.00114459	0.2782	0.0022173	0.0506
rs6896645	0.006514	0.009617	-0.00115736	-0.1871	0.00146883	0.0334
rs6924944	0.00846	0.010214	0.00948153	-0.0689	0.00160671	0.0356
rs6933661	0.005685	0.010218	-0.00894178	0.0166	0.00152166	0.0348
rs6959819	0.006319	0.008723	-0.0138333	-0.0996	0.0013439	0.0302
rs6966140	-0.006393	0.010067	-0.00898585	0.0058	0.00160619	0.036
rs696832	0.007997	0.01452	0.00401832	-0.2816	0.00221118	0.051
rs6991885	0.003275	0.009673	-0.00102469	0.1831	0.00146225	0.0331
rs7005176	-0.004851	0.012397	0.000359707	-0.1948	0.00151558	0.0341
rs702634	-0.022956	0.009402	0.00282077	0.2619	0.00143945	0.0327
rs7035671	-0.006563	0.010857	-0.0167982	-0.0165	0.00170931	0.0383
rs7086621	0.002388	0.008958	-0.000892539	0.1975	0.0013489	0.0303
rs7088421	-0.004962	0.008923	0.00379786	-0.1713	0.00135871	0.0308
rs7097287	-0.005486	0.018407	-0.00328482	0.3837	0.00281319	0.064
rs7100288	-5.9e-05	0.009774	0.0132418	-0.0252	0.00150714	0.0336
rs710797	-0.009294	0.009719	-0.00257979	-0.1842	0.00150482	0.0335
rs7114037	0.055857	0.02011	0.0099627	-0.4328	0.00308386	0.0701
rs7117878	0.007963	0.009555	0.00298019	-0.2405	0.00143729	0.0324
rs713094	0.009611	0.009786	-0.0011937	-0.2285	0.0015436	0.0342
rs71515828	0.015926	0.017815	-0.0157816	0.2068	0.00269213	0.0612
rs71521743	-0.021897	0.021518	-0.0180016	-0.0453	0.00329338	0.0742
rs7158286	0.013733	0.008743	-0.00813306	0.0245	0.00137319	0.0308
rs7177863	0.011604	0.010563	0.000669827	-0.2083	0.00164947	0.0365
rs7191540	0.008362	0.010331	-0.00194292	-0.1951	0.00158694	0.0356
rs7203410	0.007851	0.012067	0.010362	-0.1252	0.00184459	0.0419
rs7207609	-0.000941	0.009745	-0.011698	0.0673	0.00150376	0.0334
rs7213123	0.008957	0.00881	0.000918113	-0.2065	0.00137842	0.0305
rs7250869	0.009628	0.009453	-0.00345394	-0.1929	0.00144883	0.0324
rs7251733	-0.004732	0.012088	0.00996702	0.0079	0.00182645	0.0417
rs7260450	0.010034	0.009337	0.0104698	-0.0013	0.00141937	0.0326
rs72625792	-0.017446	0.014655	-0.00540764	0.4288	0.00217322	0.0499
rs72683923	0.020002	0.030766	-0.0134305	-0.9587	0.00533803	0.1101
rs72722637	0.011832	0.019416	0.0213956	-0.0467	0.00308674	0.067
rs72727861	0.009805	0.015203	-0.0205725	-0.0254	0.0022626	0.0523
rs72792105	-0.009097	0.011034	0.00103315	-0.2254	0.00169372	0.038
rs72800905	0.021829	0.010574	-0.00768081	0.2067	0.00157716	0.0361
rs72819754	0.005424	0.014614	0.00253638	-0.2928	0.00235746	0.0522
rs72836650	-0.002233	0.01588	0.0211067	0.1496	0.00243608	0.0575
rs72844697	0.021715	0.02685	-0.0218936	-0.0876	0.00401062	0.0966
rs72902634	0.014913	0.011273	-0.00556589	-0.2259	0.00175494	0.0389
rs7296328	-0.018504	0.011438	0.00141512	0.2254	0.00178693	0.0395
rs72964564	-0.004455	0.010531	-0.0132733	0.1611	0.0015851	0.0356
rs7314406	-0.00142	0.009216	0.0135906	-0.1406	0.00140386	0.0314
rs73174309	0.004519	0.010512	-0.000482059	0.1998	0.00160319	0.036
rs73188951	0.032484	0.013592	0.00397516	0.2569	0.00211064	0.0469
rs73421642	0.009645	0.018315	0.0159228	0.0414	0.002759	0.0634
rs7349901	0.018438	0.008841	0.00837423	0.0269	0.00137458	0.0309
rs7355841	-0.019165	0.009736	-0.00232553	-0.1872	0.00147667	0.0333
rs73727605	0.011574	0.01753	-0.00384519	0.3616	0.00276986	0.0623
rs7374260	0.00305	0.009064	-0.00460499	-0.1736	0.00135761	0.0304
rs73872720	0.013275	0.018436	-0.0111927	0.4646	0.00282658	0.0645
rs7402264	0.002097	0.010732	-0.000108555	0.265	0.00171951	0.0374
rs74032414	-0.016771	0.023254	-0.00280159	-0.2571	0.00186068	0.0432
rs74036552	-0.039305	0.041654	-0.0328515	-0.2271	0.00591331	0.1422
rs7404616	0.021556	0.008739	-0.00070816	-0.1797	0.00136611	0.0304
rs74048190	-0.00995	0.023329	-0.00136327	0.4404	0.00330905	0.0757
rs7406571	-0.009888	0.012324	-0.0133084	0.143	0.00193263	0.0431
rs74182610	-0.005566	0.024838	-0.0358128	0.122	0.00377317	0.0858
rs743562	0.012806	0.008986	-0.00666244	-0.1731	0.0013609	0.0308
rs74406200	0.00433	0.011513	-0.0171591	-0.0869	0.00175181	0.0411
rs74560333	-0.070183	0.026349	0.0250253	-0.1102	0.00395534	0.0887
rs74672857	0.01661	0.010571	-0.0123914	-0.0194	0.0016221	0.0368
rs7479680	0.016457	0.012913	-0.00334773	0.2422	0.00193473	0.0439
rs74829317	0.00665	0.008917	-0.00913447	-0.0819	0.00138519	0.0311
rs748897	-0.014573	0.00981	-0.0096828	0.0085	0.00153055	0.0347
rs74962019	0.027873	0.021365	0.0040015	0.4492	0.00342667	0.0789
rs74988699	-0.011831	0.015596	-0.0134057	0.0015	0.00233517	0.052
rs7502296	-0.006833	0.009458	0.00971388	0.002	0.00147037	0.0332
rs75053972	0.011695	0.008793	-0.00747113	-0.0207	0.00136003	0.0307
rs7506808	-0.011166	0.013811	-0.0128002	-0.1699	0.00215913	0.048
rs75083696	-0.019823	0.013382	-0.00556082	0.2541	0.00208951	0.0463
rs751527	0.013578	0.009168	-0.0046257	0.2058	0.00140764	0.0317
rs75761974	0.014288	0.030132	-0.0265787	-0.1158	0.00390649	0.0903
rs7578326	-0.017085	0.009374	-0.00134703	-0.2189	0.00139919	0.0318
rs7585434	0.010262	0.008823	6.48839e-06	0.1722	0.00137003	0.0306
rs75893987	-0.015774	0.025465	-0.0318156	-0.0603	0.00390202	0.0899
rs75906312	0.007652	0.01558	0.00265816	0.2883	0.00239336	0.0528
rs7600164	-0.013307	0.008702	-0.00354239	0.2171	0.00135425	0.0305
rs7618284	-0.003251	0.009498	-0.00315652	-0.1891	0.00151266	0.0331
rs7630377	0.014718	0.00875	0.000104236	-0.1743	0.00134859	0.0301
rs7635815	0.013066	0.009551	0.0044082	-0.188	0.00147698	0.0333
rs76452347	0.008172	0.010691	0.00485919	-0.2974	0.00172122	0.0397
rs7655064	0.010092	0.013309	-0.0139695	-0.0305	0.00198921	0.0455
rs76585696	0.000868	0.01937	-0.00122854	-0.3871	0.00296519	0.0673
rs76900682	-0.011924	0.012387	0.0108636	0.0385	0.00189755	0.0423
rs7692797	-0.002241	0.009368	-0.00892776	-0.0102	0.00141365	0.0316
rs76957177	-0.006142	0.026004	-0.00497313	-0.5029	0.00406553	0.0907
rs76969157	-0.009119	0.016953	0.00142446	0.3771	0.00262802	0.0594
rs77029323	0.006014	0.009045	-0.00409686	-0.1897	0.00137421	0.0317
rs77038763	0.000775	0.027892	-0.0243027	0.2527	0.00429262	0.0968
rs77335236	0.006454	0.019931	-0.0196085	0.0137	0.00307972	0.0705
rs77408380	-0.013473	0.012516	-0.00206988	-0.2419	0.00191782	0.0435
rs7741360	0.024776	0.008707	0.00314051	0.1814	0.00136682	0.0306
rs7763173	-0.004983	0.017719	0.0101388	0.0672	0.00181553	0.0425
rs77632188	-0.048454	0.03518	0.0351162	0.0361	0.00552678	0.1274
rs7808613	-0.014924	0.010122	0.0118087	0.0146	0.0015753	0.0353
rs78346552	-0.007711	0.014891	0.0147777	0.0755	0.00217169	0.0506
rs78441730	0.019309	0.021085	-0.00614073	0.3858	0.00315235	0.0707
rs7844277	0.004217	0.009454	0.00112521	0.2074	0.0014421	0.0323
rs78485726	-0.015826	0.021441	-0.0194843	-0.1055	0.00353137	0.0776
rs7868157	0.00411	0.010251	0.0096726	-0.0845	0.00157652	0.0352
rs78684278	0.019365	0.017912	0.00131567	0.3653	0.00282816	0.0624
rs78726897	0.009378	0.016957	-0.00575461	0.3334	0.00259274	0.0594
rs7900859	-0.001875	0.009654	0.00463352	-0.2229	0.00148757	0.0338
rs79033169	0.021984	0.024429	0.0280368	0.0946	0.00370034	0.0807
rs79064185	0.008963	0.025574	-0.0225697	0.0168	0.00405145	0.0903
rs792387	-0.008442	0.009169	0.00812095	0.131	0.00141815	0.0314
rs7926602	0.000715	0.008798	-0.00438653	0.2752	0.00136197	0.0302
rs792840	0.004991	0.008924	-0.00759105	0.0523	0.00135559	0.0305
rs79442975	0.009093	0.022615	-0.0226923	0.1915	0.00339959	0.0776
rs7944735	0.006153	0.011289	0.0178168	-0.2132	0.00171589	0.0377
rs7947315	0.019005	0.013775	0.00616912	0.2567	0.00192888	0.0439
rs79549196	0.044728	0.032356	0.00427564	0.6269	0.00508537	0.1142
rs7976167	-0.012426	0.009361	0.00684166	-0.1784	0.00145344	0.0324
rs797765	0.000116	0.010489	0.00179366	0.2087	0.00159662	0.0359
rs79780963	-0.014525	0.015804	-0.0042205	-1.0966	0.00264127	0.0566
rs800543	-0.012379	0.009431	-0.0108577	-0.0092	0.00146322	0.0327
rs80100291	-0.004712	0.01542	0.00309362	-0.306	0.00243444	0.0543
rs8013825	0.014192	0.00883	0.00954304	0.0094	0.00138228	0.0304
rs80157433	0.011021	0.012708	-1.30608e-05	0.2701	0.00193045	0.0435
rs8021491	0.001421	0.009136	0.00792199	-0.0361	0.00139716	0.0318
rs80242414	0.003816	0.022275	0.0302595	0.1458	0.00348789	0.0737
rs80344923	-0.010772	0.022047	0.00213341	-0.4307	0.00346811	0.0787
rs805787	0.009618	0.009421	-0.000979327	-0.1878	0.00146209	0.0328
rs8105094	-0.003912	0.011953	-0.0539699	0.0271	0.00180724	0.0408
rs8113356	-0.001246	0.013013	0.0110045	0.0008	0.00194434	0.045
rs8132233	0.000511	0.009944	0.00228083	0.2071	0.00155148	0.0346
rs8178977	0.003928	0.010179	-0.00955046	0.0149	0.00158956	0.0358
rs8191856	0.020895	0.02618	-0.0289788	0.0085	0.00424436	0.091
rs842357	-0.005283	0.010319	0.0081288	-0.1193	0.00143844	0.0322
rs854562	-0.00158	0.009367	-0.00814624	-0.0276	0.00144362	0.0326
rs877230	-0.008752	0.009704	-0.00112126	0.1974	0.00147955	0.0332
rs886663	-0.031364	0.017495	0.0124941	0.0647	0.00228956	0.0525
rs896853	-0.009765	0.0088	-0.00287109	-0.193	0.00133731	0.0302
rs904910	0.01833	0.009458	-0.00817096	-0.0886	0.00149299	0.0329
rs9301976	-0.013859	0.0089	-0.00759528	0.0104	0.00138128	0.0311
rs9330264	0.017008	0.009264	-0.0101492	-0.0628	0.00141769	0.0321
rs942233	-0.001691	0.008815	0.00103816	0.1735	0.00137419	0.0308
rs9427372	-0.005441	0.013695	0.0122334	-0.0618	0.00212096	0.0497
rs945294	-0.011555	0.008935	-0.00774011	-0.0695	0.00139522	0.0312
rs9456508	0.012945	0.031201	0.0655592	0.3632	0.00450947	0.1047
rs9472039	0.015757	0.013627	-0.00371205	0.2748	0.00210411	0.0473
rs9501587	-0.009217	0.011909	0.0185619	0.0089	0.00174065	0.0412
rs9646256	-0.008111	0.008943	-0.00260876	0.1916	0.00137973	0.0318
rs9683663	-0.016089	0.009733	0.0081734	0.117	0.00147917	0.0331
rs9734135	0.015546	0.009807	-0.000914362	-0.1857	0.00151401	0.0339
rs9804705	0.00125	0.016487	-0.0147141	-0.0134	0.00245647	0.0561
rs9848935	0.008004	0.011045	0.00293075	0.3749	0.00170369	0.0387
rs9867130	-0.020032	0.01316	-0.0126311	-0.0825	0.00199982	0.0453
rs9898480	-0.003013	0.0088	-0.000266376	0.193	0.00135691	0.0304
rs9993291	-0.006208	0.009198	-0.00128332	-0.2069	0.00142339	0.0318

## Sheet: Table S7
MVMR of TC and L-HGS to LS-BMD with instrumental variables
SNP	beta.LS-BMD	se.LS-BMD	beta.TC	beta.L-HGS	se.TC	se.L-HGS
rs10015002	0.011629	0.008981	-0.00763388	-0.00177827	0.00137912	0.00180045
rs10019804	0.004163	0.009706	0.008954	-0.00267712	0.00148128	0.00189249
rs1002399	-0.011661	0.011785	0.0100833	-0.00155186	0.00183201	0.00234394
rs10035977	0.004947	0.00984	-0.00856739	0.000782565	0.0015089	0.00195464
rs10041660	0.008471	0.008793	-0.00787476	-0.00476503	0.00138492	0.00177256
rs1010759	0.009294	0.012355	-0.0348527	-0.00678226	0.0019403	0.00254026
rs1015880	0.00722	0.008917	-0.00861703	-0.00193772	0.00137483	0.00180764
rs10164254	-0.007073	0.010209	0.00959226	0.0044282	0.00164757	0.00208724
rs10173592	0.001423	0.010038	-0.0108529	0.00161063	0.00156368	0.0020538
rs10176878	0.010686	0.011048	-0.00233435	0.012544	0.00173265	0.00223533
rs10223767	0.008819	0.009241	-0.00927897	0.00264495	0.00158427	0.00185945
rs10242474	0.002602	0.008896	-0.00797814	0.000700892	0.00137491	0.00179914
rs10451096	0.003825	0.009194	-0.010775	0.00136568	0.00141446	0.00179759
rs10485113	-0.001665	0.010329	-0.0112152	-0.00418348	0.0016149	0.00205127
rs10753823	0.004963	0.009417	-0.00201996	0.0105806	0.0014401	0.00186934
rs10757268	-0.000855	0.009654	0.00823676	0.000354491	0.00146118	0.00191349
rs10876168	-0.010346	0.008835	-0.013491	0.00341542	0.0014033	0.00177692
rs10877913	0.005799	0.018135	0.0229456	0.0011407	0.00284702	0.00360207
rs10880868	0.008186	0.010377	0.0124963	0.00193206	0.00164902	0.00214142
rs10882116	-0.00074	0.012211	-0.0119059	-0.00161195	0.00183489	0.0023596
rs10895555	0.009308	0.011046	-0.00970821	-0.000166404	0.00171134	0.00229355
rs10899506	-0.013469	0.01154	-0.0115751	0.000705254	0.00175107	0.00233344
rs10902855	0.017168	0.009002	0.00982394	0.000744392	0.00137183	0.00179464
rs10904881	-0.005597	0.008912	0.0129454	-0.000831865	0.00143058	0.00178179
rs10910489	0.011761	0.027059	-0.024783	-0.000173167	0.00414516	0.00488951
rs10910521	-0.028477	0.008792	0.0160734	-0.000839279	0.00139183	0.00178518
rs10919615	-0.000318	0.010022	-0.00944865	-0.00166243	0.00154855	0.00203989
rs10931933	-0.003382	0.009019	-0.00838228	0.00454996	0.00139229	0.00180599
rs10936661	-0.006519	0.01269	0.0112591	-0.00216714	0.00193863	0.00253366
rs10971709	-0.008411	0.01059	-0.0090816	0.00838596	0.00164591	0.00215753
rs10985343	-0.021093	0.009816	0.00913095	-0.000879973	0.00151796	0.00198147
rs10998286	-0.004898	0.008835	0.00769338	-0.00388325	0.0013501	0.00176332
rs11057257	-0.015777	0.033472	0.034194	0.0224837	0.0051951	0.00682658
rs11064837	-0.024858	0.00946	0.00835048	-0.00134777	0.00149155	0.00188015
rs11081829	0.008034	0.01048	0.000959979	0.011895	0.00162384	0.00209018
rs11118606	-0.004799	0.010035	0.0114461	0.00446713	0.00152945	0.00199496
rs111253429	0.01761	0.013162	0.011604	-0.00431991	0.00203562	0.00258739
rs111442610	0.009889	0.020281	-0.0195993	0.00154281	0.00337261	0.00400425
rs111938177	-0.014862	0.038308	-0.0419152	-0.00621595	0.00626489	0.0076091
rs11203116	0.003066	0.008814	-0.00809116	0.000966599	0.00135406	0.00175854
rs11215970	0.015863	0.022513	0.0198447	0.0028441	0.00352227	0.00472827
rs112192770	0.011947	0.023168	0.0203296	-0.00640121	0.0031832	0.00416632
rs112214887	-0.009243	0.010771	-0.00912291	0.00328159	0.00167251	0.00219635
rs11236507	0.002425	0.013865	-0.0165664	-0.00266312	0.0021869	0.0028534
rs112570672	-0.004584	0.022124	0.00664741	0.0252268	0.00357894	0.00427801
rs1128249	-0.01025	0.009022	-0.0084401	0.00606905	0.00136307	0.00179237
rs113232777	-0.043099	0.030456	0.0312628	0.00441024	0.0048071	0.0059849
rs113270900	0.008279	0.010076	0.00985522	-0.00610503	0.00156323	0.00204115
rs113411125	-0.003816	0.015502	-0.0173517	-0.00591286	0.00247522	0.00305297
rs113678169	0.015153	0.016371	-0.0229323	0.0040983	0.00259527	0.00339788
rs113678247	0.017968	0.045391	-0.0339935	-0.00341995	0.00603758	0.00744502
rs113796948	0.0165	0.028314	-0.0372917	-0.00251462	0.00460869	0.00590554
rs113867958	-0.031274	0.029688	0.0571253	0.00138746	0.00471424	0.00622914
rs113937074	0.036305	0.037762	-0.0384835	0.0133277	0.00592466	0.00759398
rs114248186	0.004508	0.034802	0.0312612	0.00627774	0.00536265	0.00646164
rs1144378	-0.003754	0.017712	0.0147601	0.0013685	0.00266387	0.00337697
rs114533012	-0.00987	0.02729	0.0397663	0.00397415	0.00404356	0.00471009
rs114586645	-0.016209	0.018706	-0.0201575	0.000538729	0.00298367	0.00362142
rs114853321	0.024942	0.033626	-0.039386	0.0104661	0.00576469	0.0060992
rs1152739	0.003227	0.009515	-0.00910792	0.00833545	0.00147343	0.00189256
rs115333376	0.036982	0.030469	-0.026521	-0.00491578	0.00473576	0.00611712
rs115360749	0.045769	0.037445	-0.0331786	0.00319077	0.00550281	0.00753043
rs115401860	0.032223	0.026732	-0.028844	0.000352982	0.0039196	0.00528016
rs115554764	-0.032915	0.031964	0.0233773	0.00180566	0.0042862	0.00545037
rs115599330	-0.088162	0.023832	-0.0235759	0.0173411	0.00402219	0.00497439
rs11568438	-0.058028	0.032858	-0.0277781	-0.00141746	0.00500412	0.00655451
rs11576222	-0.006097	0.011596	-0.0119272	-0.00618858	0.00182795	0.00235577
rs115771255	-0.00647	0.015119	-0.027303	-0.0157144	0.00234903	0.00293675
rs11584359	-0.002868	0.011485	0.0137163	0.0107381	0.00179411	0.00230638
rs116162381	-0.057541	0.045925	0.0314381	0.0101174	0.00569564	0.00711067
rs11637182	-0.020809	0.012205	0.010514	0.000660702	0.00190583	0.00245375
rs116391597	-0.012697	0.027051	0.0248358	-0.000533522	0.00427804	0.00510869
rs11650220	0.004178	0.009627	0.00874612	-0.00409262	0.00147913	0.00192054
rs11650499	-0.016231	0.00888	-0.00803974	0.00293489	0.00136222	0.00176143
rs116509476	0.024079	0.030323	-0.0286309	0.0114019	0.00445581	0.00543002
rs11656152	0.008476	0.011675	0.0127213	0.00430538	0.00175905	0.00228493
rs116603897	-0.019752	0.030317	-0.0264346	0.0080993	0.00471692	0.00603952
rs11661731	0.004573	0.011872	-0.0112495	0.00344966	0.00177215	0.00231267
rs11669825	-0.013986	0.016064	0.013875	0.00166727	0.00248686	0.00318552
rs11673345	0.005374	0.009528	-0.00949638	-0.00155973	0.001543	0.00179509
rs11676702	-0.007965	0.015737	0.00238583	0.0183652	0.00247243	0.00322661
rs11697014	0.006631	0.022488	0.0439718	-0.00525957	0.00377207	0.00474941
rs117138138	-0.010003	0.019307	-0.017269	-0.00186739	0.00300681	0.00390783
rs117233107	-0.112445	0.037825	-0.0560991	-0.0336463	0.00577089	0.0075598
rs117262824	0.02174	0.036717	-0.0639	0.0049864	0.00648565	0.00741748
rs117272893	0.010266	0.023811	0.0203164	-0.0041318	0.00363624	0.00476071
rs117572943	-0.049168	0.027651	0.0256147	-0.0088395	0.00454011	0.00535757
rs117587394	-0.01752	0.02754	0.0230767	-0.00024884	0.00413563	0.00495581
rs117841020	0.0396	0.030873	-0.0334078	-0.00142168	0.00474095	0.00651127
rs11789886	0.020367	0.011551	0.0171306	0.000405673	0.00176656	0.00233154
rs118009374	0.030066	0.02485	0.0240967	-0.00011092	0.00402977	0.00455785
rs118053546	0.02237	0.031158	0.0301146	0.00594347	0.00463618	0.00615758
rs11870192	-0.004809	0.009726	-0.0114546	0.00122234	0.00149687	0.00195121
rs11883128	0.013138	0.009195	-0.00845751	0.00216967	0.00144638	0.00180213
rs11891679	0.009376	0.010167	0.000796914	-0.01134	0.00156084	0.00207372
rs11917714	0.010063	0.011425	0.0139418	-0.000736615	0.00172886	0.00234118
rs12055234	-0.005263	0.009349	0.00404332	0.0102109	0.00144037	0.00186512
rs12162983	-0.000282	0.011158	0.0114444	0.00371382	0.00141225	0.00186352
rs12187247	-0.011292	0.010648	-0.000626226	-0.0122618	0.00161593	0.00211186
rs12205080	-0.001148	0.009452	0.00812765	0.00151344	0.00143338	0.00186286
rs12248007	-0.004272	0.009884	0.012417	0.00184597	0.00154898	0.00198834
rs12274168	0.003878	0.024301	-0.0254998	0.00507022	0.00366696	0.00496206
rs12298657	-0.004994	0.01025	-0.00210589	-0.0110625	0.0015588	0.00202216
rs12318530	0.003255	0.011564	0.0117241	-0.00219211	0.0017636	0.00228468
rs12367139	0.004951	0.009786	-0.0136942	0.00307248	0.00147845	0.00192939
rs12370035	0.001862	0.008865	-0.00780256	-0.00137539	0.00135596	0.00176833
rs12412869	0.00933	0.009255	0.0110553	9.12742e-05	0.0014303	0.00182971
rs12414355	-0.001087	0.012334	-0.0186547	8.89859e-05	0.00192579	0.00250053
rs12433552	0.044363	0.034919	0.0289014	-0.0021256	0.0050568	0.00639663
rs12458532	-0.015283	0.009136	0.00788298	-0.00192268	0.00141438	0.00182782
rs1250215	0.006975	0.008849	0.00934743	0.00355304	0.00142466	0.00183305
rs12552167	-0.024767	0.009751	-0.00961203	-0.00250091	0.00148924	0.00193419
rs12597723	-0.005199	0.008813	-0.00774679	-0.000204027	0.00136044	0.00176902
rs1261070	0.008591	0.015559	0.000699059	0.0195075	0.00256062	0.00313023
rs12629133	0.01797	0.008756	0.00898124	-0.00217161	0.00139242	0.00181331
rs12632461	-0.011119	0.015473	-0.0141192	0.00440383	0.00238813	0.00304608
rs1264352	0.005801	0.013906	-0.0175473	-0.00509838	0.00197002	0.00222575
rs12700282	-0.010948	0.011441	-0.0116093	0.00353447	0.00177893	0.00235298
rs12703101	0.011207	0.009611	-0.000980302	-0.0124635	0.00148801	0.00195648
rs1275187	0.002957	0.009193	0.00766418	-2.98854e-05	0.00140406	0.00184816
rs12777	0.019265	0.021037	0.0221871	-0.0106048	0.00340805	0.00441894
rs12878367	-0.007481	0.010821	-0.0167648	-0.00321168	0.00169817	0.00209837
rs12881284	-0.006631	0.010276	0.0116997	0.00892123	0.00159413	0.00208761
rs12900666	-0.010767	0.009498	-0.00826227	-0.00333374	0.00149077	0.00186842
rs12911748	-0.025999	0.008884	0.0027521	-0.00996233	0.00135551	0.00176532
rs12917449	-0.020286	0.011103	-0.000820124	0.0130794	0.0016909	0.00220878
rs12929243	-0.024734	0.01253	0.0105583	-0.00408348	0.00187472	0.00243777
rs12930656	-0.001672	0.03791	-0.0284619	-0.00151184	0.00516233	0.00618354
rs12974166	0.025088	0.011837	-0.0106638	-0.00180676	0.0018347	0.00234295
rs13005485	0.006776	0.009442	-0.00818739	-0.000444143	0.00149209	0.00181215
rs13010956	-0.002013	0.008858	-0.0110568	-0.00027672	0.00139069	0.0017703
rs13014455	0.000184	0.01049	0.0112147	0.00776953	0.00159287	0.00209004
rs13021948	-0.036863	0.035234	0.0307464	0.0120072	0.00524756	0.00621711
rs13057811	0.008866	0.018658	0.0144233	-0.00160964	0.00253977	0.00343056
rs13063073	0.037806	0.019268	-0.0165658	-0.00983454	0.00292816	0.0041214
rs13067636	-0.009213	0.01112	0.00946808	0.00177223	0.00173471	0.0020485
rs13078863	0.017971	0.014381	-0.0147574	-0.00173086	0.00228395	0.00288602
rs13118486	-0.001758	0.012415	-0.0108756	-0.00171855	0.00190468	0.0024851
rs13157816	-0.002313	0.010498	-0.00915027	-0.00196192	0.00162121	0.00211865
rs13177417	0.015753	0.008908	-0.0087161	-0.00216719	0.00139613	0.00181199
rs13179861	0.001558	0.011614	-0.0137413	-0.00533174	0.00175577	0.00233053
rs13190510	-0.006371	0.014419	0.0156562	-0.0021883	0.00220891	0.00286371
rs132639	0.022253	0.013862	0.0124377	0.000593313	0.00175171	0.00227842
rs13299607	0.008641	0.011955	-0.0169201	0.00256924	0.00193695	0.00240339
rs13320117	-0.004123	0.009003	0.00893182	-0.000333242	0.00142296	0.00178386
rs13409360	-0.006097	0.00889	-0.0129935	0.00110072	0.00137204	0.00179816
rs1374370	-0.008474	0.009588	-0.00831089	-0.00675178	0.00147655	0.00189873
rs138026891	-0.040582	0.043538	-0.0478036	-0.0118129	0.00642803	0.00859223
rs138342	-0.001639	0.010252	-0.00888001	0.00161908	0.00136919	0.00175879
rs138354947	0.005493	0.033041	0.033005	-0.00344564	0.00553203	0.00632352
rs138383333	-0.05855	0.044061	0.0501424	0.00668757	0.00791801	0.00864465
rs139294635	0.018111	0.071235	-0.0608755	0.00152293	0.00980495	0.0125636
rs139463183	-0.00837	0.029893	0.042391	0.00534257	0.00527978	0.00609104
rs1395613	0.003368	0.024699	-0.0371774	0.0034789	0.00364587	0.00479325
rs139768754	-0.042117	0.04357	-0.0476665	-0.0130671	0.00657557	0.0083337
rs140299025	0.041407	0.031799	-0.027487	-0.00488142	0.00499382	0.00660657
rs140723719	-0.004686	0.021345	-0.0199368	-0.0016355	0.00358794	0.00429134
rs1412636	0.037499	0.011735	0.0108596	0.00460843	0.00185309	0.00238968
rs141394251	-0.033803	0.031825	0.0274314	-0.000472621	0.00440018	0.00668141
rs141608868	-0.06673	0.02573	0.0222917	-0.0044647	0.00403018	0.00502734
rs141627214	-0.056138	0.033554	0.0287451	0.00262701	0.00510314	0.00626675
rs141740187	0.055823	0.033285	0.040411	0.00275814	0.0049873	0.00746901
rs1418653	-0.017738	0.008759	0.00126908	0.00960416	0.00135407	0.00175134
rs142318649	0.001738	0.042333	0.0446663	0.00284732	0.006824	0.00773462
rs142456110	-0.048411	0.025126	0.0300906	0.00751225	0.00396487	0.00498193
rs142538597	0.056387	0.044483	0.0444671	0.0212122	0.00669577	0.0088241
rs142633021	0.039153	0.034654	-0.0415841	0.00131215	0.00498595	0.00637163
rs142916659	0.000577	0.034239	0.0288243	-0.00539225	0.00516436	0.00678626
rs143267251	0.008416	0.042539	0.0377921	-0.0203135	0.00646679	0.00740736
rs143341434	0.036062	0.047855	-0.0499769	0.00731274	0.00735824	0.00969821
rs143488788	-0.017728	0.020437	0.0139813	-0.000349186	0.00256295	0.00323659
rs144052556	-0.025195	0.027906	0.0235806	0.00128857	0.00428623	0.00566172
rs144198753	0.040839	0.041338	-0.0447545	-0.0108307	0.00714368	0.00943514
rs144390856	0.016736	0.011525	0.00983312	0.000326919	0.00175686	0.00229737
rs144432160	-0.001067	0.029179	-0.0346583	0.00310786	0.00427078	0.0053242
rs144493431	-0.03213	0.022411	0.0178284	0.00932947	0.00323339	0.00422626
rs144617589	0.040767	0.040033	-0.0363712	-0.00147596	0.00601206	0.00747243
rs145111930	-0.012216	0.034575	0.0383956	-0.00128349	0.00543894	0.00709108
rs145171512	-0.022767	0.038181	0.0296766	-0.000375957	0.00516848	0.00620722
rs145197288	0.008553	0.024511	-0.0254909	0.0101628	0.00375919	0.00454091
rs145400326	0.028337	0.022189	-0.0220822	-0.00324935	0.00345336	0.00425123
rs145411266	0.014279	0.052815	0.0521004	-0.0243586	0.00835301	0.0102498
rs145494710	0.007479	0.017507	0.0147842	-0.00415731	0.0026501	0.00333803
rs145829582	0.001785	0.024648	0.0213492	0.00830081	0.00369625	0.00446715
rs145840258	0.010058	0.026433	-0.0298322	-0.00378882	0.0042895	0.00557219
rs1462857	-0.011299	0.012559	-0.0109174	-0.000821938	0.00194547	0.00244752
rs146424960	-0.07966	0.030693	0.0555577	0.0085567	0.0045628	0.00646612
rs146579594	-0.038873	0.04213	-0.0416762	0.0107245	0.00604646	0.00813827
rs146765950	-0.018	0.031466	-0.0480772	0.00105323	0.00473403	0.00621565
rs146921698	-0.00383	0.044921	0.037225	0.00258829	0.00671781	0.00853047
rs146934308	-0.016177	0.053385	-0.0467806	0.00412173	0.00838196	0.0100292
rs147993312	0.031065	0.023173	-0.0229925	0.0105958	0.00380146	0.00464688
rs148403721	-0.028351	0.031445	-0.0355334	-0.00916404	0.00486096	0.00570644
rs148601586	0.022769	0.0461	0.12544	-0.00409812	0.00644573	0.00769528
rs148844907	0.065238	0.049289	0.0494147	0.0224468	0.00701691	0.00783943
rs148928400	0.0101	0.034108	0.0318798	0.0037859	0.00573308	0.00608197
rs150325090	0.00719	0.018445	-0.0171923	0.0014127	0.00274938	0.00339758
rs150453095	0.017948	0.030001	0.027094	-0.00403078	0.00434523	0.00561285
rs150605843	-0.017528	0.047656	-0.0465791	-0.0166145	0.00784317	0.00931885
rs150776104	0.013561	0.04154	0.0627768	0.0080164	0.00735544	0.0103004
rs150837669	0.014664	0.040899	0.0337012	0.00377552	0.00553824	0.00807828
rs151412	0.001976	0.010348	-0.00944339	0.00829941	0.0016389	0.00210322
rs1531335	0.007684	0.009308	-0.00860953	0.000961445	0.00141649	0.00184041
rs1556124	-0.000627	0.010986	-0.0110644	0.00234175	0.00169003	0.00209343
rs1597944	-0.006921	0.008777	0.0105459	0.000214532	0.0013837	0.00175246
rs1663564	-0.016103	0.014611	0.0185474	-0.00317126	0.0023336	0.00294138
rs1688031	0.012053	0.012154	-0.0123532	-0.00212886	0.00191834	0.00253367
rs16885714	-0.028593	0.014788	0.0143505	-0.00230832	0.00231855	0.00296164
rs16895705	-0.016149	0.010898	0.000917828	0.0117093	0.00165491	0.00213409
rs17119701	-0.006169	0.022538	0.0219012	-0.00212463	0.00363902	0.00472058
rs17217928	-0.013958	0.017284	0.0178625	-0.00640734	0.00267504	0.00349544
rs17257349	0.014	0.009123	-0.00781009	-0.000622993	0.00141572	0.00185237
rs17378160	0.002595	0.014513	-0.00257554	0.0168324	0.00226106	0.00295057
rs17546109	-0.023398	0.012307	0.0108461	-0.00377332	0.00187651	0.00246999
rs17630381	-0.000994	0.015998	0.0132528	-0.00280897	0.0023874	0.00311661
rs17710	-0.004717	0.013024	0.0124605	-0.000450463	0.00193612	0.0025287
rs17712208	-0.009741	0.027297	0.0271202	-0.00450319	0.00418401	0.00473688
rs17745882	-0.029229	0.02587	-0.0231888	0.00568633	0.00381763	0.00476823
rs17834449	0.017457	0.010894	-0.00661925	0.0118789	0.00167613	0.00217851
rs178844	-0.01049	0.009056	0.00997568	0.00339112	0.00137987	0.00174942
rs1794022	-0.006073	0.010943	0.010614	0.0017692	0.00167845	0.00214693
rs181897168	-0.003427	0.049239	-0.0619017	0.0189289	0.00799348	0.00959693
rs1826040	0.010392	0.008731	-0.00838767	-0.00340723	0.00136354	0.0017755
rs183115140	0.061623	0.045966	0.0453995	0.015099	0.00826957	0.00883377
rs185073199	-0.104897	0.088115	0.0584487	0.00244333	0.00925084	0.00913762
rs185607450	0.025068	0.041854	0.0315679	0.00132159	0.00575645	0.00966668
rs187650866	-0.006145	0.031745	-0.0271841	0.00109386	0.00471335	0.0056915
rs188993102	0.058563	0.035701	0.0332515	0.00339076	0.00572875	0.00681574
rs190481319	-0.00314	0.029909	-0.02851	0.000447593	0.00468926	0.00574975
rs1919903	0.005819	0.014629	-0.0227826	0.000859396	0.00152594	0.00184349
rs1998129	-0.016762	0.011719	0.0111525	0.00108949	0.00178749	0.0022917
rs2011809	-0.00355	0.009752	0.0150503	-0.00182934	0.00146986	0.00192301
rs2021	0.008532	0.010658	-0.00980488	0.0017474	0.00165158	0.00212731
rs2052188	0.005962	0.008485	-0.00739793	7.63283e-05	0.00135249	0.00174844
rs208426	-0.004412	0.009365	0.0103031	0.00575047	0.00144597	0.00187628
rs2089480	-0.003449	0.011151	-0.00996304	-0.000739774	0.0017541	0.00212595
rs2103971	-0.015845	0.009267	0.00815011	0.0107106	0.00137338	0.00177156
rs2104735	-0.015902	0.010074	0.00913061	-0.0026377	0.00166474	0.00191078
rs2109723	-0.02049	0.008824	-0.00731666	0.000576344	0.00134039	0.00175696
rs2121656	0.00571	0.010907	-0.00201248	0.0118677	0.0016611	0.00217513
rs2143830	-0.017541	0.008781	-0.0100752	0.000985582	0.00136874	0.00176054
rs2162409	0.008858	0.009415	0.00786655	0.0019587	0.001433	0.00186502
rs2240466	-0.031362	0.013137	-0.013213	-0.00650962	0.00204692	0.00265421
rs2246949	-0.025213	0.008691	0.0107653	-0.000467181	0.00134312	0.00175409
rs2247291	0.012616	0.012687	0.0115537	0.00587944	0.00196273	0.00262585
rs2268879	0.011771	0.008992	-0.00774783	0.00361014	0.00140296	0.0017921
rs2289307	0.010866	0.008913	-0.00846829	0.00522978	0.00141135	0.00183734
rs2297197	0.013814	0.009801	-0.00813938	-0.000374273	0.00148904	0.00196435
rs2306363	-0.055235	0.010975	0.0111729	-0.00408429	0.00169174	0.0021649
rs2377530	-0.009064	0.008735	-0.008925	0.00123326	0.0013543	0.0017568
rs2383635	0.015689	0.008963	0.00828066	-0.00310794	0.00139228	0.0017604
rs2384803	0.003217	0.018569	-0.00832212	0.00154764	0.00150135	0.00189285
rs240761	0.001781	0.00972	-0.00900674	-0.000330671	0.00148317	0.00180645
rs240780	0.008208	0.00869	0.0109897	-0.000502158	0.00136391	0.00176992
rs2422052	0.016745	0.008783	0.00771147	-0.00180056	0.00136011	0.0017689
rs2433672	-0.002199	0.010625	-0.012331	-0.00161043	0.0016671	0.00211706
rs2434583	-0.010225	0.008874	0.00799278	0.000734015	0.00139842	0.00176782
rs2482423	-0.013259	0.026791	0.0232536	-0.00791609	0.00401808	0.00491901
rs2494747	-0.010803	0.00915	0.00786182	0.00452786	0.00144004	0.00180509
rs2608894	-0.003645	0.010372	0.0104207	-0.00319948	0.00161122	0.00210737
rs263424	-0.006981	0.011104	-0.0108576	0.0012046	0.00168105	0.00219422
rs263526	-0.01895	0.009019	-0.00784636	-0.0074685	0.00137789	0.00180069
rs2686189	-0.00501	0.009415	0.00852348	-0.00285044	0.0014397	0.00185586
rs2700947	-0.01063	0.00991	-0.00912925	0.00392224	0.00155012	0.00202032
rs2732911	-0.021151	0.008799	-0.00770526	0.000880973	0.00135197	0.00178306
rs2740476	0.007767	0.010571	-0.0182723	-0.00197995	0.00165244	0.0021528
rs2742639	0.012454	0.010765	-0.0080663	0.00777424	0.00139685	0.00180155
rs2763193	0.014736	0.008769	-0.0110877	0.00106791	0.00134921	0.00176567
rs2777898	0.003695	0.008862	-0.00739891	-0.00158787	0.00135425	0.00175571
rs2781646	0.004099	0.010663	-0.00901034	-0.00274785	0.00163677	0.00211553
rs2807504	-0.012937	0.009919	-0.00124627	-0.01159	0.00152452	0.00195239
rs2823660	-0.019202	0.008975	0.00856685	-0.00385552	0.0013563	0.00177813
rs28382814	0.022124	0.02347	-0.0273447	-0.007798	0.00368531	0.00436122
rs28756733	-0.005848	0.009767	0.00826667	-0.00140222	0.00146791	0.00190868
rs2891770	0.004816	0.012546	-0.0108139	1.79617e-05	0.00194378	0.00259964
rs2911992	-0.00278	0.00947	-0.0115626	-9.84625e-05	0.00145978	0.001894
rs2941465	0.005485	0.008903	-0.0076545	0.00119892	0.00134913	0.00176712
rs2965156	-0.008253	0.008764	0.0251246	-0.000377841	0.00136658	0.00174968
rs296763	0.007415	0.010768	-0.00927564	0.00125084	0.00159468	0.00204814
rs2970902	-0.003606	0.009161	0.0096385	-0.00139119	0.00141943	0.00186535
rs2992764	-0.002684	0.009006	0.00886593	0.00158837	0.00138171	0.00180733
rs2997447	0.008078	0.011052	-0.0103592	-0.00510256	0.0016879	0.00216107
rs305507	0.023455	0.017458	-0.0165719	0.00235773	0.00270511	0.00355806
rs3176300	0.000391	0.013531	-0.0142592	-0.00175789	0.00201332	0.00257906
rs324015	0.034898	0.010262	-0.00866179	0.00208752	0.00157596	0.0020639
rs330096	-0.006774	0.010327	-0.0329598	2.05942e-05	0.00159509	0.00207416
rs337655	-0.014937	0.008776	-0.00747286	-0.00235792	0.00136716	0.00176493
rs34002943	0.007818	0.008807	0.00735194	0.00246756	0.00134818	0.00177306
rs34076541	0.008578	0.009728	-0.00810852	-0.00211451	0.00147896	0.00195718
rs34159998	0.002032	0.021221	-0.000166428	0.0238514	0.00322802	0.00422093
rs34248355	-0.002038	0.011842	-0.0103348	0.00472508	0.00187015	0.00244009
rs34473775	-0.00199	0.010419	-0.011496	-0.000260991	0.00166173	0.00201755
rs34518363	-0.080733	0.036058	-0.0360621	0.000427188	0.00549182	0.00656697
rs34536806	-0.014617	0.01515	-0.0138156	0.00212004	0.00242706	0.00317458
rs34538347	-0.023349	0.010797	0.0101111	0.0014182	0.00167688	0.00217116
rs34635674	-0.018089	0.009608	-0.00936833	0.00096576	0.00145305	0.00185084
rs34931250	0.025251	0.018227	0.0191308	-0.00888227	0.00288204	0.00364835
rs35340872	0.016766	0.01268	-0.0137118	-0.005588	0.00224419	0.00294188
rs35400724	-0.001662	0.016857	-0.0139509	0.000760118	0.00251395	0.00332616
rs35454361	-0.00109	0.011175	-0.00991177	-0.00229151	0.00168626	0.00216755
rs35650976	-0.005224	0.009845	0.00878013	-0.00244945	0.00152568	0.00191934
rs35665085	0.030822	0.021463	0.0188014	0.00793366	0.00296107	0.003795
rs35666945	0.014957	0.008941	0.00904132	-0.0048872	0.00138572	0.00177351
rs35732141	0.00767	0.018995	-0.0301557	-0.00363804	0.00292787	0.00373763
rs35775714	-0.008215	0.022599	-0.0317644	6.28737e-05	0.00347167	0.00466075
rs35779564	-0.0061	0.009052	-0.000422825	0.00992393	0.00138782	0.00180402
rs35830553	0.010095	0.01026	0.0132986	0.00725462	0.00161333	0.00207819
rs35918208	-0.013982	0.009364	-0.0170096	-0.00192667	0.00145793	0.00186801
rs359276	-0.019775	0.009667	-0.00920017	0.00216898	0.00151594	0.00192862
rs36086419	0.035129	0.020037	0.000102867	-0.0111589	0.00152787	0.00199002
rs3746634	0.022707	0.009346	0.00850885	0.00114234	0.00143126	0.00187762
rs3746778	-0.00228	0.009341	-0.00896431	-0.00522487	0.00154293	0.00182109
rs3751311	0.001963	0.011298	0.0102072	-0.00319925	0.00177611	0.00220442
rs3761124	-0.028213	0.011356	0.00983235	-0.00138196	0.0015901	0.00203372
rs3790324	0.000905	0.014166	-0.0125574	-0.00141519	0.00227605	0.00305715
rs3809878	0.036563	0.011204	-0.00996219	-0.0018057	0.00177154	0.00225172
rs3810569	-0.004541	0.011962	-0.0108371	-0.00234615	0.00186471	0.0023526
rs3847953	0.007551	0.011078	0.00917804	0.000389547	0.00151087	0.00197074
rs3849616	-0.014673	0.00933	0.00876653	0.00209794	0.00143122	0.00186432
rs392458	-0.009381	0.01252	0.011078	-0.00151608	0.00189148	0.00246524
rs41279720	-0.023586	0.03032	0.047033	0.00321728	0.00483111	0.00539557
rs41294821	0.008274	0.029086	-0.0350419	0.00323314	0.00483784	0.00589956
rs4148794	-0.002137	0.015316	0.0191338	-0.00340699	0.00159882	0.00192648
rs4253723	-0.001227	0.011797	0.00863859	-0.000989639	0.00155939	0.00202967
rs4272	-0.00936	0.010746	-0.00917376	-0.00438781	0.00163387	0.00215336
rs4294134	-0.036149	0.012057	-0.0102847	0.0053844	0.00180332	0.00234703
rs446716	-0.009514	0.009271	0.00796516	0.000235401	0.00143029	0.00187254
rs4610362	-0.028935	0.011953	0.0102114	-0.00379153	0.00181234	0.00235376
rs4620236	-0.001678	0.011391	0.0107417	0.00165198	0.00175299	0.00227992
rs469721	-0.013239	0.011196	-0.0157257	-0.00121413	0.00168162	0.00220869
rs4713075	-0.00181	0.012613	0.0133471	-0.00248983	0.00194936	0.00256288
rs4728548	0.001754	0.010022	0.0106634	-0.00445287	0.00154489	0.00198081
rs4741469	-0.002053	0.010498	0.00906602	0.00369926	0.00159719	0.00209616
rs4752829	0.004014	0.009934	0.0110059	-0.00430748	0.00150256	0.0019353
rs4757639	0.004837	0.0144	-0.0123342	-0.00224811	0.00222883	0.00311838
rs4783961	-0.001424	0.00867	-0.0148392	0.00107589	0.00136054	0.00175047
rs4784329	0.016948	0.008789	-0.00056949	0.0109708	0.00135501	0.00177424
rs4813102	-0.010402	0.008943	-0.0102421	-0.00334993	0.00137135	0.00179307
rs4819649	0.002233	0.011068	0.00849514	-0.0025067	0.00150882	0.00191209
rs4821382	-0.00701	0.011984	0.011071	-0.00298038	0.0015586	0.00198615
rs4836578	0.004458	0.008948	-0.00760393	-0.00267081	0.00136423	0.00178398
rs4864794	-0.001267	0.013498	-0.0111779	0.00254078	0.00204425	0.0027233
rs4896111	-0.016569	0.010199	0.0103764	0.000796845	0.00157662	0.00204075
rs4897193	-0.002204	0.00881	0.00800513	-0.00181451	0.00134456	0.0017615
rs491846	-0.002838	0.010448	-0.00959169	8.95796e-05	0.00159273	0.00207703
rs4945185	-0.009043	0.009107	-0.00343617	0.0107743	0.00139396	0.0018163
rs4952499	-0.016843	0.009957	-0.000533903	0.0113121	0.00152787	0.00199857
rs4969168	0.011144	0.014973	-0.0210368	-0.00603276	0.00222067	0.00290179
rs5030919	0.039598	0.035312	-0.0293204	0.000527376	0.00505185	0.006124
rs523549	0.00023	0.009188	-0.0207289	0.000691418	0.00141458	0.00180418
rs55650788	0.016379	0.008764	-0.00771311	0.00121088	0.00134958	0.00176791
rs55657205	0.03429	0.017089	0.015033	0.00623695	0.00256276	0.00349662
rs55674535	-0.002208	0.015781	0.0149216	0.000984249	0.00240721	0.00298045
rs55768287	0.015559	0.021682	-0.0176242	-0.00452973	0.00292253	0.00381326
rs55896878	0.022374	0.030686	0.0324208	-0.00141226	0.00498512	0.00602003
rs55938136	-0.054693	0.018103	0.00297659	0.0147623	0.00196917	0.00209069
rs561035	-0.00236	0.025665	-0.026141	0.0103238	0.00417055	0.00540287
rs56188017	-0.003686	0.012534	0.0110152	-0.000882349	0.00190915	0.00224342
rs561931	0.015134	0.008848	-0.00804281	-0.00357414	0.0013844	0.00177758
rs56332871	0.012911	0.009708	0.00932548	0.00308223	0.00151392	0.0019775
rs56341944	-0.018698	0.010447	-0.00960676	-0.00159053	0.00158756	0.0019637
rs56347459	-0.035223	0.013696	-0.0122059	0.00048966	0.00207833	0.00276278
rs57943942	-0.012498	0.009161	-0.00887585	0.00765953	0.00140315	0.00178921
rs58216172	-0.056787	0.0553	0.0484997	0.00946286	0.00659368	0.00964401
rs58778188	0.004291	0.012978	-0.0125157	0.00161177	0.00199906	0.00249146
rs59842359	-0.023703	0.010651	0.00905369	-0.000533421	0.00165929	0.00218568
rs6031587	0.020918	0.01729	-0.0331794	0.00136057	0.0026434	0.00345309
rs60445923	0.019892	0.015318	0.0170451	-0.00477515	0.00232613	0.00306024
rs60872856	-0.009211	0.018872	0.0154481	-0.00572655	0.0028154	0.0036985
rs6139104	-0.002354	0.015834	-0.0137858	0.00515346	0.00238318	0.00302446
rs6141319	0.002362	0.010252	0.00790156	-0.00157828	0.00143141	0.00187996
rs61731329	-0.072578	0.034302	0.0309252	0.0165885	0.00520504	0.00744156
rs61850682	0.000615	0.010474	-0.00882718	0.000191764	0.00161682	0.00207885
rs61876729	0.001526	0.015792	-0.0136683	-0.00137343	0.00239786	0.00302497
rs61904857	0.023402	0.036598	0.0415651	-0.00144966	0.00618332	0.00718006
rs61945850	-0.052742	0.02601	0.0247627	0.00497817	0.0037248	0.00454835
rs61966043	0.0129	0.020604	0.0171569	-0.00444932	0.00306589	0.00424245
rs62078383	0.008906	0.009077	0.00775113	0.00115446	0.00139712	0.00179043
rs62119175	0.007326	0.025504	-0.0223567	-0.000520203	0.0038954	0.00479881
rs62124181	-0.011121	0.038035	-0.0318859	-0.0116395	0.00554969	0.00794146
rs62132091	0.032705	0.016483	-0.0140211	0.00457637	0.00256022	0.00339993
rs62250713	0.004236	0.010506	-0.000849464	0.0105333	0.0014072	0.00182342
rs62252137	-0.017314	0.017833	-0.0353783	-0.000881051	0.00276515	0.00353079
rs62302001	0.00556	0.009254	-0.00795361	-0.00263417	0.00142651	0.00186326
rs62382389	-0.08135	0.059291	-0.046282	-0.0091572	0.00846687	0.00969726
rs62441849	0.001219	0.012629	0.0159685	0.00723359	0.00193082	0.00249948
rs62444275	-0.046362	0.008917	0.00765434	-0.000601317	0.00137409	0.0017978
rs62459153	0.014246	0.020746	-0.019285	-0.000623293	0.0034177	0.00431002
rs62569121	-0.005136	0.014312	0.013653	4.34829e-06	0.00221557	0.00277796
rs626038	-0.007066	0.011202	0.00997597	0.00112996	0.0017177	0.00223111
rs62622770	-0.066445	0.03977	-0.0314635	-0.0198285	0.00511726	0.00625407
rs633084	-0.007645	0.009806	-0.0083914	0.00177924	0.00149011	0.00193998
rs6429746	-0.008011	0.009444	0.00791195	-0.00106127	0.00144426	0.001885
rs6440043	0.003764	0.008671	-0.00729232	0.000900381	0.00133567	0.00175299
rs646179	0.00517	0.009177	0.0356598	-0.000854653	0.00141913	0.00180895
rs6465748	-0.001138	0.012959	0.0119922	-0.00253581	0.0021145	0.00242573
rs6542674	-0.011396	0.014228	0.0177753	-0.00158704	0.00195549	0.00259971
rs6601898	-0.003581	0.011522	-0.0145002	0.00154865	0.00179128	0.00231039
rs6660731	-0.032161	0.033803	0.0338122	0.00164666	0.00542025	0.00691979
rs66636810	-0.007862	0.01275	-0.0107594	-0.00154146	0.00194966	0.00259525
rs66952057	0.001846	0.010306	0.00896551	-0.00263932	0.00161302	0.00187395
rs6735304	-0.007538	0.00899	-0.0109429	0.00254326	0.00139447	0.00182069
rs6761994	0.006484	0.008901	0.00772179	0.00041501	0.00139727	0.00178805
rs6777420	0.005109	0.012996	-0.0151209	0.0048916	0.00201604	0.00260698
rs67788752	-0.019205	0.040177	0.0307879	0.00735081	0.00514231	0.0069183
rs6787409	0.00439	0.009513	0.0082033	0.00134437	0.00149258	0.00188039
rs6879223	-0.007967	0.039659	0.0353642	-0.00442443	0.00555608	0.00793445
rs6893142	0.008298	0.009343	-0.00784921	0.00281879	0.00143259	0.00188384
rs6919397	0.004139	0.008852	-0.00825743	-0.00659997	0.00136625	0.00176128
rs6924944	0.00846	0.010214	0.00948153	0.00552817	0.00160671	0.00205136
rs6933661	0.005685	0.010218	-0.00894178	-0.00211358	0.00152166	0.00200064
rs6959819	0.006319	0.008723	-0.0138333	-0.00131174	0.0013439	0.00175986
rs6966140	-0.006393	0.010067	-0.00898585	0.00292162	0.00160619	0.00209259
rs6989866	-0.00444	0.009925	-0.00104192	-0.011027	0.00153263	0.0020025
rs7010207	-0.003123	0.010094	0.0113273	0.0021747	0.0015313	0.00199511
rs7030256	0.004691	0.011161	-0.00810655	-0.00652377	0.0014299	0.0018656
rs7035671	-0.006563	0.010857	-0.0167982	0.00369747	0.00170931	0.00224819
rs7100288	-5.9e-05	0.009774	0.0132418	0.0010335	0.00150714	0.00195685
rs71515828	0.015926	0.017815	-0.0157816	-0.000683877	0.00269213	0.00345756
rs71521743	-0.021897	0.021518	-0.0180016	-0.00592485	0.00329338	0.00427887
rs71538132	-0.008801	0.035468	-0.0258154	0.00920619	0.00460359	0.00559623
rs7158286	0.013733	0.008743	-0.00813306	-0.00137863	0.00137319	0.00175569
rs7166220	-0.00698	0.010595	-0.00463527	-0.0121273	0.00163103	0.00212844
rs7189387	0.001377	0.010273	0.00977821	-0.00191265	0.00160107	0.00204595
rs7203410	0.007851	0.012067	0.010362	0.00105066	0.00184459	0.00234704
rs7207609	-0.000941	0.009745	-0.011698	0.00378985	0.00150376	0.00193926
rs721101	0.006148	0.009943	0.000417182	-0.0108598	0.00153348	0.00196858
rs7222810	0.010407	0.008968	0.00905439	-0.00184101	0.00140787	0.0017794
rs7251733	-0.004732	0.012088	0.00996702	0.000646688	0.00182645	0.0023322
rs7260450	0.010034	0.009337	0.0104698	-0.0011497	0.00141937	0.00184101
rs72638977	-0.017431	0.024578	-0.0273117	-0.00477022	0.00390539	0.00479615
rs7265923	-0.012737	0.013617	0.013337	-0.00640033	0.00216427	0.00272642
rs72702343	-0.016067	0.022622	0.0393259	-0.0107094	0.00362583	0.00414395
rs72722637	0.011832	0.019416	0.0213956	0.0028156	0.00308674	0.0036754
rs72727861	0.009805	0.015203	-0.0205725	-0.000203484	0.0022626	0.0029481
rs72740245	-0.010118	0.018985	0.0196245	-0.00325548	0.00298647	0.00392299
rs72750233	0.000628	0.010845	0.00908432	0.00325767	0.00166367	0.00218285
rs72751651	0.032442	0.022605	-0.0250288	-0.0121215	0.0036502	0.00469592
rs72805160	0.014327	0.023831	-0.0248407	-0.00675986	0.0037205	0.0044546
rs72836650	-0.002233	0.01588	0.0211067	0.00265884	0.00243608	0.00313415
rs72844697	0.021715	0.02685	-0.0218936	0.0072097	0.00401062	0.00519787
rs72882941	-0.005127	0.015771	-0.0218323	0.00224334	0.00244852	0.00312846
rs72941181	-0.016672	0.012728	0.0171375	-0.000610513	0.00191191	0.00252166
rs7295439	0.003363	0.008876	-0.00865772	-0.00216247	0.00137199	0.00176809
rs72964564	-0.004455	0.010531	-0.0132733	0.00569501	0.0015851	0.0020224
rs73047897	0.006797	0.012516	0.0107244	3.65639e-05	0.00193596	0.00249152
rs73126493	-0.003191	0.009204	0.000691731	0.010281	0.00140011	0.00183068
rs7314406	-0.00142	0.009216	0.0135906	0.000682923	0.00140386	0.00182581
rs73199566	0.021619	0.01921	0.0158004	0.0104225	0.00288274	0.00389811
rs73421642	0.009645	0.018315	0.0159228	0.00631977	0.002759	0.00384772
rs7349901	0.018438	0.008841	0.00837423	0.000693684	0.00137458	0.00177917
rs73989733	-0.01081	0.01344	0.0191843	0.0111942	0.00206589	0.00272321
rs74036552	-0.039305	0.041654	-0.0328515	0.00647589	0.00591331	0.00865329
rs7406571	-0.009888	0.012324	-0.0133084	0.00217995	0.00193263	0.00245993
rs74182610	-0.005566	0.024838	-0.0358128	-0.0121938	0.00377317	0.00490606
rs74406200	0.00433	0.011513	-0.0171591	0.00243069	0.00175181	0.00223895
rs744103	0.003238	0.009655	-0.00969957	-0.0070718	0.00145949	0.001891
rs74500135	0.040708	0.045693	0.0438559	0.00325664	0.00759465	0.00931525
rs74560333	-0.070183	0.026349	0.0250253	0.00588596	0.00395534	0.00482514
rs74579382	0.060703	0.032845	0.031829	0.0106609	0.00491047	0.00665532
rs7459730	0.012236	0.012687	-0.0106592	-0.00035592	0.00192618	0.00249912
rs74672857	0.01661	0.010571	-0.0123914	-0.00289461	0.0016221	0.00207563
rs74695562	-0.008382	0.023119	-0.0298601	0.00152281	0.00355288	0.00424977
rs74829317	0.00665	0.008917	-0.00913447	-0.000641854	0.00138519	0.00176957
rs748897	-0.014573	0.00981	-0.0096828	3.94688e-05	0.00153055	0.00198609
rs74988699	-0.011831	0.015596	-0.0134057	0.00189425	0.00233517	0.00292666
rs7502296	-0.006833	0.009458	0.00971388	0.00246862	0.00147037	0.00185779
rs75053972	0.011695	0.008793	-0.00747113	-0.00069048	0.00136003	0.00177534
rs7506808	-0.011166	0.013811	-0.0128002	0.000519541	0.00215913	0.00276791
rs75180367	0.008548	0.027344	-0.0275076	-0.00618048	0.00418907	0.00521161
rs75246752	0.029892	0.048647	0.0488647	-0.00336932	0.00742441	0.00775561
rs75271179	-0.006039	0.011019	-0.00966888	-0.00403353	0.00171905	0.00220428
rs75893987	-0.015774	0.025465	-0.0318156	-0.00589738	0.00390202	0.00530757
rs75980706	-0.006793	0.054629	-0.0318562	-0.0105993	0.00509042	0.0067796
rs76153913	-0.000306	0.030549	-0.03547	0.0105902	0.00487693	0.00595559
rs76260822	-0.015136	0.040279	0.040747	-0.00590424	0.00602074	0.00679227
rs76337277	-0.028528	0.019903	0.0164089	-0.0076162	0.00286205	0.003651
rs76428106	-0.058674	0.036924	-0.054173	-0.00639003	0.00670636	0.00803817
rs7655064	0.010092	0.013309	-0.0139695	-0.00416973	0.00198921	0.00264088
rs7689887	0.008218	0.009418	-0.00895142	0.000497042	0.00153447	0.00192326
rs76900682	-0.011924	0.012387	0.0108636	6.02355e-05	0.00189755	0.00239839
rs7692797	-0.002241	0.009368	-0.00892776	3.75107e-05	0.00141365	0.00182354
rs77038763	0.000775	0.027892	-0.0243027	0.000808961	0.00429262	0.00541807
rs77121802	-0.003688	0.015017	0.013389	0.000291602	0.00230329	0.00306538
rs77335236	0.006454	0.019931	-0.0196085	-0.00135015	0.00307972	0.00391432
rs7756651	0.031241	0.008694	0.00276984	-0.00996919	0.00135572	0.00177201
rs77628708	0.0091	0.023558	-0.0210706	-0.0056653	0.0034317	0.0046707
rs7763173	-0.004983	0.017719	0.0101388	0.00038557	0.00181553	0.00234848
rs77632188	-0.048454	0.03518	0.0351162	-0.0113373	0.00552678	0.0066081
rs77697917	-0.026627	0.028107	-0.0350594	-0.00540051	0.00415766	0.00519963
rs77842243	0.038335	0.022722	-0.0196793	0.00358585	0.00341122	0.0043717
rs78346552	-0.007711	0.014891	0.0147777	0.00220889	0.00217169	0.00295773
rs78374349	-0.003807	0.021338	-0.0210641	-0.00224962	0.00327476	0.00428597
rs7845662	0.012632	0.009358	-0.0108779	0.00400685	0.00143231	0.00179861
rs78485726	-0.015826	0.021441	-0.0194843	-0.000168244	0.00353137	0.00433314
rs7868157	0.00411	0.010251	0.0096726	0.000561793	0.00157652	0.00206431
rs7868232	-0.023747	0.010293	0.0260985	0.00497329	0.00160007	0.0020445
rs79033169	0.021984	0.024429	0.0280368	-0.00598281	0.00370034	0.00439604
rs79064185	0.008963	0.025574	-0.0225697	-0.000284937	0.00405145	0.00504599
rs7921544	0.019151	0.011791	0.00997412	-0.00555379	0.00180713	0.00237221
rs792387	-0.008442	0.009169	0.00812095	-0.0028596	0.00141815	0.00183525
rs792840	0.004991	0.008924	-0.00759105	-0.00415169	0.00135559	0.00176707
rs79319808	-0.03117	0.02141	0.0183855	-0.000576566	0.00323537	0.00393044
rs7942717	0.015114	0.016669	-0.0192908	0.00655327	0.00247878	0.00325695
rs79429162	-0.01568	0.015383	-0.0155016	0.00782	0.00241841	0.00311104
rs7943769	-0.010073	0.017304	0.0135621	0.00374697	0.00243052	0.00306897
rs79442975	0.009093	0.022615	-0.0226923	0.00497426	0.00339959	0.00439602
rs7946679	0.004517	0.014679	0.0137998	-0.00453215	0.00226136	0.00304488
rs79747308	0.001712	0.036961	-0.0347843	-0.00082171	0.00520332	0.00676082
rs800543	-0.012379	0.009431	-0.0108577	0.00221125	0.00146322	0.00188975
rs8013825	0.014192	0.00883	0.00954304	-0.000507585	0.00138228	0.00176063
rs8021491	0.001421	0.009136	0.00792199	-0.00132831	0.00139716	0.00184823
rs80242414	0.003816	0.022275	0.0302595	0.00299613	0.00348789	0.00409753
rs8049439	0.001484	0.008794	-0.00753126	0.00449534	0.00136243	0.0017831
rs8055207	-0.001375	0.009245	-0.00979032	-0.00581018	0.00141528	0.00181513
rs8078712	-0.00383	0.010313	0.00994168	-0.00113344	0.0015772	0.00206332
rs8105094	-0.003912	0.011953	-0.0539699	0.00521405	0.00180724	0.00233937
rs8108461	-0.001359	0.008945	-0.000517627	-0.0101328	0.0013741	0.0017758
rs8113356	-0.001246	0.013013	0.0110045	0.00215702	0.00194434	0.00254836
rs8176715	-0.007115	0.009001	-0.0245416	0.00388905	0.00135413	0.00176488
rs8178977	0.003928	0.010179	-0.00955046	0.00122591	0.00158956	0.00207844
rs820503	0.019213	0.012652	0.0112999	-0.00320235	0.0019328	0.00253861
rs842357	-0.005283	0.010319	0.0081288	-0.00744606	0.00143844	0.00189334
rs854562	-0.00158	0.009367	-0.00814624	-0.0034997	0.00144362	0.00188589
rs867633	0.01194	0.008949	0.00225674	0.00986976	0.00136853	0.00179711
rs882829	-0.046033	0.016211	-0.0143403	0.000400643	0.00251613	0.00336283
rs886663	-0.031364	0.017495	0.0124941	0.0067675	0.00228956	0.0031865
rs901687	0.024959	0.009757	0.00836551	-0.00201771	0.0015068	0.00194239
rs904910	0.01833	0.009458	-0.00817096	-0.00154609	0.00149299	0.00192001
rs9301976	-0.013859	0.0089	-0.00759528	-0.00172213	0.00138128	0.00180123
rs9330264	0.017008	0.009264	-0.0101492	-0.000811917	0.00141769	0.0018369
rs9359730	-0.008493	0.009638	0.00821446	0.00219955	0.00148369	0.00192343
rs9427372	-0.005441	0.013695	0.0122334	0.00186086	0.00212096	0.00287526
rs945294	-0.011555	0.008935	-0.00774011	0.000396899	0.00139522	0.00179718
rs9472125	-0.028517	0.015199	-0.0134547	0.00148621	0.00230042	0.00289802
rs9501587	-0.009217	0.011909	0.0185619	0.00233865	0.00174065	0.00222295
rs9543537	-0.010087	0.008745	0.00779385	-0.00164034	0.00137198	0.00176621
rs9543956	-0.004947	0.009835	-0.00952162	0.00236087	0.00153278	0.00195951
rs9566603	0.013175	0.010044	-0.00981504	-0.00217765	0.00155172	0.00201363
rs958561	-0.008264	0.008783	-0.00738238	0.00399637	0.00134594	0.00175865
rs9597	0.017072	0.047642	-0.0247445	0.000387243	0.00366124	0.00441416
rs9604045	0.002797	0.011187	0.0136401	0.000581083	0.0017787	0.00210863
rs9630991	-0.010169	0.008726	-0.00766415	-0.000637542	0.00134529	0.00175403
rs9683663	-0.016089	0.009733	0.0081734	0.00106187	0.00147917	0.00191569
rs975520	0.000307	0.015371	-0.0150541	-0.00278505	0.00240844	0.00308362
rs9804705	0.00125	0.016487	-0.0147141	-0.00415414	0.00245647	0.00323318
rs9867130	-0.020032	0.01316	-0.0126311	-0.00251661	0.00199982	0.00257204
rs9901675	0.02755	0.018706	-0.019335	0.0114384	0.00301089	0.00398176
rs9960523	-0.002635	0.009235	0.0088125	0.00116476	0.00141226	0.00184347

## Sheet: Table S8
MVMR of TC and R-HGS to LS-BMD with instrumental variables
SNP	beta.LS-BMD	se.LS-BMD	beta.TC	beta.R-HGS	se.TC	se.R-HGS
rs10015002	0.011629	0.008981	-0.00763388	-0.00288619	0.00137912	0.00180369
rs10019804	0.004163	0.009706	0.008954	-0.00420433	0.00148128	0.00189587
rs1002399	-0.011661	0.011785	0.0100833	-0.00131294	0.00183201	0.00234824
rs10035977	0.004947	0.00984	-0.00856739	-0.000627992	0.0015089	0.0019583
rs10041660	0.008471	0.008793	-0.00787476	-0.00334212	0.00138492	0.00177587
rs1010759	0.009294	0.012355	-0.0348527	-0.00971856	0.0019403	0.00254452
rs1015880	0.00722	0.008917	-0.00861703	-0.000928671	0.00137483	0.00181101
rs10164254	-0.007073	0.010209	0.00959226	0.0047385	0.00164757	0.00209123
rs10223767	0.008819	0.009241	-0.00927897	0.0030732	0.00158427	0.00186305
rs10242474	0.002602	0.008896	-0.00797814	0.00197443	0.00137491	0.00180249
rs10408721	-0.016872	0.009333	-0.0107313	0.00108362	0.00146623	0.00185791
rs10451096	0.003825	0.009194	-0.010775	0.00164491	0.00141446	0.00180092
rs10485113	-0.001665	0.010329	-0.0112152	-0.00497657	0.0016149	0.00205499
rs10512238	-0.005836	0.011192	-0.00557808	-0.0122832	0.00172166	0.00224593
rs10757268	-0.000855	0.009654	0.00823676	-0.00025153	0.00146118	0.00191718
rs1076635	-0.005311	0.009885	0.00133429	0.0133876	0.00153716	0.00199789
rs10877913	0.005799	0.018135	0.0229456	0.000975604	0.00284702	0.00360933
rs10882116	-0.00074	0.012211	-0.0119059	-0.00186665	0.00183489	0.00236413
rs10895555	0.009308	0.011046	-0.00970821	0.00170812	0.00171134	0.00229767
rs10902855	0.017168	0.009002	0.00982394	0.00116056	0.00137183	0.0017981
rs10904881	-0.005597	0.008912	0.0129454	0.00042352	0.00143058	0.00178512
rs10913200	0.0243	0.0287	-0.00549547	0.0298132	0.00450062	0.00522737
rs10919615	-0.000318	0.010022	-0.00944865	-0.00137105	0.00154855	0.00204365
rs10936661	-0.006519	0.01269	0.0112591	-0.00213592	0.00193863	0.00253815
rs10971709	-0.008411	0.01059	-0.0090816	0.00705248	0.00164591	0.00216187
rs10985343	-0.021093	0.009816	0.00913095	8.4527e-05	0.00151796	0.00198519
rs10998286	-0.004898	0.008835	0.00769338	-0.00491697	0.0013501	0.00176654
rs11057257	-0.015777	0.033472	0.034194	0.0256088	0.0051951	0.00683794
rs11064837	-0.024858	0.00946	0.00835048	0.000607047	0.00149155	0.00188366
rs11118606	-0.004799	0.010035	0.0114461	0.00412966	0.00152945	0.00199883
rs111253429	0.01761	0.013162	0.011604	-0.00588416	0.00203562	0.00259204
rs111442610	0.009889	0.020281	-0.0195993	-2.88453e-05	0.00337261	0.00401355
rs111938177	-0.014862	0.038308	-0.0419152	-0.0126284	0.00626489	0.00761996
rs11215970	0.015863	0.022513	0.0198447	0.00197018	0.00352227	0.00473756
rs112192770	0.011947	0.023168	0.0203296	-0.00493119	0.0031832	0.0041742
rs112214887	-0.009243	0.010771	-0.00912291	0.00456781	0.00167251	0.00220051
rs112570672	-0.004584	0.022124	0.00664741	0.0265018	0.00357894	0.00428589
rs1128249	-0.01025	0.009022	-0.0084401	0.0053435	0.00136307	0.0017957
rs113270900	0.008279	0.010076	0.00985522	-0.00806338	0.00156323	0.0020449
rs113411125	-0.003816	0.015502	-0.0173517	-0.00577633	0.00247522	0.00305882
rs113678169	0.015153	0.016371	-0.0229323	0.00223841	0.00259527	0.00340497
rs113678247	0.017968	0.045391	-0.0339935	0.00561742	0.00603758	0.0074595
rs113867958	-0.031274	0.029688	0.0571253	-0.00716434	0.00471424	0.00623879
rs113937074	0.036305	0.037762	-0.0384835	0.0178686	0.00592466	0.00760441
rs114248186	0.004508	0.034802	0.0312612	0.00199912	0.00536265	0.00647417
rs1144378	-0.003754	0.017712	0.0147601	0.000883668	0.00266387	0.00338354
rs114533012	-0.00987	0.02729	0.0397663	0.0024412	0.00404356	0.00471798
rs114586645	-0.016209	0.018706	-0.0201575	-0.00258082	0.00298367	0.00362934
rs114853321	0.024942	0.033626	-0.039386	0.00979366	0.00576469	0.00611336
rs1152739	0.003227	0.009515	-0.00910792	0.0109342	0.00147343	0.00189621
rs115360749	0.045769	0.037445	-0.0331786	0.00309902	0.00550281	0.00754629
rs115401860	0.032223	0.026732	-0.028844	-0.00303578	0.0039196	0.00529047
rs115554764	-0.032915	0.031964	0.0233773	0.00729832	0.0042862	0.00545878
rs115599330	-0.088162	0.023832	-0.0235759	0.017721	0.00402219	0.00498309
rs115626769	0.015646	0.023821	-0.00531971	-0.0273445	0.00370496	0.00486702
rs11568438	-0.058028	0.032858	-0.0277781	-0.000388884	0.00500412	0.00656735
rs115771255	-0.00647	0.015119	-0.027303	-0.014608	0.00234903	0.00294181
rs11584359	-0.002868	0.011485	0.0137163	0.0114146	0.00179411	0.0023106
rs116162381	-0.057541	0.045925	0.0314381	0.00873075	0.00569564	0.00712691
rs11637182	-0.020809	0.012205	0.010514	0.00186068	0.00190583	0.00245816
rs116391597	-0.012697	0.027051	0.0248358	0.00592736	0.00427804	0.00511858
rs11650220	0.004178	0.009627	0.00874612	-0.00507078	0.00147913	0.0019241
rs11650499	-0.016231	0.00888	-0.00803974	0.00213749	0.00136222	0.00176464
rs116509476	0.024079	0.030323	-0.0286309	0.00287377	0.00445581	0.00544165
rs11656152	0.008476	0.011675	0.0127213	0.00733742	0.00175905	0.00228902
rs11661731	0.004573	0.011872	-0.0112495	0.00398711	0.00177215	0.00231669
rs11669825	-0.013986	0.016064	0.013875	-0.00156806	0.00248686	0.00319149
rs11673345	0.005374	0.009528	-0.00949638	-0.00137674	0.001543	0.00179853
rs11688023	-0.015663	0.010414	-0.000471368	0.0120225	0.0015621	0.00205839
rs11697014	0.006631	0.022488	0.0439718	-0.00305765	0.00377207	0.00475738
rs117138138	-0.010003	0.019307	-0.017269	-0.000849742	0.00300681	0.00391572
rs117233107	-0.112445	0.037825	-0.0560991	-0.0282105	0.00577089	0.00757643
rs117272893	0.010266	0.023811	0.0203164	-0.00635405	0.00363624	0.00477063
rs117572943	-0.049168	0.027651	0.0256147	-0.00717285	0.00454011	0.00536862
rs117587394	-0.01752	0.02754	0.0230767	0.000638964	0.00413563	0.00496495
rs117841020	0.0396	0.030873	-0.0334078	-0.00349911	0.00474095	0.00652353
rs11789886	0.020367	0.011551	0.0171306	-0.000353386	0.00176656	0.00233569
rs118009374	0.030066	0.02485	0.0240967	0.00503909	0.00402977	0.00456658
rs118053546	0.02237	0.031158	0.0301146	0.0048333	0.00463618	0.00616961
rs11826567	-0.004853	0.009957	0.000992629	-0.0131339	0.00156057	0.0020199
rs11854314	-0.019023	0.014107	0.00295256	0.0168152	0.00215701	0.00280895
rs11870192	-0.004809	0.009726	-0.0114546	0.00218019	0.00149687	0.00195481
rs11883128	0.013138	0.009195	-0.00845751	-2.90737e-05	0.00144638	0.00180544
rs11917714	0.010063	0.011425	0.0139418	-0.000654231	0.00172886	0.00234526
rs12162983	-0.000282	0.011158	0.0114444	0.00127436	0.00141225	0.00186709
rs12248007	-0.004272	0.009884	0.012417	0.00066559	0.00154898	0.00199214
rs12274168	0.003878	0.024301	-0.0254998	0.00193357	0.00366696	0.00497179
rs12318530	0.003255	0.011564	0.0117241	-0.00217843	0.0017636	0.00228893
rs12367139	0.004951	0.009786	-0.0136942	0.00109042	0.00147845	0.00193306
rs12370035	0.001862	0.008865	-0.00780256	-0.00115709	0.00135596	0.00177145
rs12412869	0.00933	0.009255	0.0110553	-0.00118845	0.0014303	0.00183319
rs12414355	-0.001087	0.012334	-0.0186547	-0.000390591	0.00192579	0.00250517
rs12433552	0.044363	0.034919	0.0289014	-0.00689875	0.0050568	0.0064066
rs12458532	-0.015283	0.009136	0.00788298	-0.0017452	0.00141438	0.00183117
rs1250215	0.006975	0.008849	0.00934743	0.00425701	0.00142466	0.0018364
rs12552167	-0.024767	0.009751	-0.00961203	-0.000729595	0.00148924	0.00193788
rs12597723	-0.005199	0.008813	-0.00774679	0.000602249	0.00136044	0.00177218
rs1261070	0.008591	0.015559	0.000699059	0.0190356	0.00256062	0.00313638
rs12629133	0.01797	0.008756	0.00898124	-0.00210702	0.00139242	0.00181673
rs12632461	-0.011119	0.015473	-0.0141192	0.00257987	0.00238813	0.00305137
rs1264352	0.005801	0.013906	-0.0175473	-0.00600378	0.00197002	0.00222963
rs12701705	-0.01462	0.008698	0.000188071	0.00973329	0.00134023	0.0017652
rs12703101	0.011207	0.009611	-0.000980302	-0.0113963	0.00148801	0.0019601
rs1275187	0.002957	0.009193	0.00766418	0.000547228	0.00140406	0.00185159
rs12777	0.019265	0.021037	0.0221871	-0.00869364	0.00340805	0.0044262
rs1280839	-0.009075	0.008915	0.000378587	-0.0104842	0.00137352	0.00178935
rs12878367	-0.007481	0.010821	-0.0167648	-0.00123953	0.00169817	0.00210234
rs12881284	-0.006631	0.010276	0.0116997	0.00484051	0.00159413	0.00209159
rs12900666	-0.010767	0.009498	-0.00826227	-0.00307517	0.00149077	0.00187176
rs12911748	-0.025999	0.008884	0.0027521	-0.0096612	0.00135551	0.00176872
rs12930656	-0.001672	0.03791	-0.0284619	-0.00323087	0.00516233	0.00619799
rs12974166	0.025088	0.011837	-0.0106638	-0.00204987	0.0018347	0.00234729
rs13010956	-0.002013	0.008858	-0.0110568	-0.00137407	0.00139069	0.0017736
rs13011633	0.014854	0.022448	-0.00474458	0.0270547	0.0036569	0.00474955
rs13014455	0.000184	0.01049	0.0112147	0.0081838	0.00159287	0.00209415
rs13021948	-0.036863	0.035234	0.0307464	0.0020224	0.00524756	0.006229
rs13057811	0.008866	0.018658	0.0144233	-0.00306107	0.00253977	0.00343672
rs13063073	0.037806	0.019268	-0.0165658	-0.00267684	0.00292816	0.00412785
rs13067636	-0.009213	0.01112	0.00946808	0.00047371	0.00173471	0.00205215
rs13078863	0.017971	0.014381	-0.0147574	0.0011884	0.00228395	0.00289131
rs13118486	-0.001758	0.012415	-0.0108756	-0.000647598	0.00190468	0.00248969
rs13150083	-0.000403	0.010121	-0.00257212	0.011281	0.00154954	0.00202653
rs13157816	-0.002313	0.010498	-0.00915027	-0.00388648	0.00162121	0.00212245
rs13177417	0.015753	0.008908	-0.0087161	-5.07749e-05	0.00139613	0.00181536
rs13179861	0.001558	0.011614	-0.0137413	-0.00562024	0.00175577	0.00233456
rs13190510	-0.006371	0.014419	0.0156562	-0.00118919	0.00220891	0.00286935
rs132639	0.022253	0.013862	0.0124377	-0.000747931	0.00175171	0.00228246
rs13299607	0.008641	0.011955	-0.0169201	0.00209148	0.00193695	0.00240788
rs13320117	-0.004123	0.009003	0.00893182	0.000563309	0.00142296	0.00178712
rs13409360	-0.006097	0.00889	-0.0129935	0.000537985	0.00137204	0.00180148
rs1374370	-0.008474	0.009588	-0.00831089	-0.00623984	0.00147655	0.00190254
rs138026891	-0.040582	0.043538	-0.0478036	-0.00605308	0.00642803	0.00860689
rs138342	-0.001639	0.010252	-0.00888001	0.00065737	0.00136919	0.00176201
rs138354947	0.005493	0.033041	0.033005	-0.000372158	0.00553203	0.00633639
rs138383333	-0.05855	0.044061	0.0501424	0.0100974	0.00791801	0.0086598
rs139294635	0.018111	0.071235	-0.0608755	-0.000527042	0.00980495	0.0125811
rs139463183	-0.00837	0.029893	0.042391	0.0100447	0.00527978	0.00610417
rs1395613	0.003368	0.024699	-0.0371774	0.00417658	0.00364587	0.00480209
rs139768754	-0.042117	0.04357	-0.0476665	-0.0172799	0.00657557	0.00834716
rs140299025	0.041407	0.031799	-0.027487	-0.00456332	0.00499382	0.00661652
rs140723719	-0.004686	0.021345	-0.0199368	-0.00026695	0.00358794	0.00429889
rs1412636	0.037499	0.011735	0.0108596	0.00303517	0.00185309	0.00239437
rs141394251	-0.033803	0.031825	0.0274314	0.00505011	0.00440018	0.00669182
rs141608868	-0.06673	0.02573	0.0222917	9.7481e-05	0.00403018	0.00503752
rs141627214	-0.056138	0.033554	0.0287451	-0.00252932	0.00510314	0.00627517
rs141740187	0.055823	0.033285	0.040411	0.00243094	0.0049873	0.00748429
rs1418653	-0.017738	0.008759	0.00126908	0.0110221	0.00135407	0.00175465
rs142318649	0.001738	0.042333	0.0446663	-0.00603089	0.006824	0.00774746
rs142456110	-0.048411	0.025126	0.0300906	0.0116347	0.00396487	0.00499061
rs142538597	0.056387	0.044483	0.0444671	0.0200428	0.00669577	0.00884141
rs142633021	0.039153	0.034654	-0.0415841	0.0019102	0.00498595	0.00638605
rs142916659	0.000577	0.034239	0.0288243	-0.0097171	0.00516436	0.00680094
rs143341434	0.036062	0.047855	-0.0499769	0.00784043	0.00735824	0.00971959
rs143488788	-0.017728	0.020437	0.0139813	-0.00243869	0.00256295	0.00324311
rs144052556	-0.025195	0.027906	0.0235806	-0.00337016	0.00428623	0.00567243
rs144198753	0.040839	0.041338	-0.0447545	-0.0146551	0.00714368	0.00945294
rs1442883	0.002277	0.01012	-0.0024458	0.0111988	0.00155736	0.00202414
rs144390856	0.016736	0.011525	0.00983312	0.00148533	0.00175686	0.00230163
rs144432160	-0.001067	0.029179	-0.0346583	0.00931748	0.00427078	0.00533256
rs144493431	-0.03213	0.022411	0.0178284	0.00954889	0.00323339	0.00423277
rs144617589	0.040767	0.040033	-0.0363712	-0.00808606	0.00601206	0.00748338
rs145111930	-0.012216	0.034575	0.0383956	-0.00302522	0.00543894	0.00710142
rs145171512	-0.022767	0.038181	0.0296766	0.000877916	0.00516848	0.00621919
rs145197288	0.008553	0.024511	-0.0254909	0.00872017	0.00375919	0.0045491
rs145400326	0.028337	0.022189	-0.0220822	-0.0002742	0.00345336	0.00425796
rs145494710	0.007479	0.017507	0.0147842	-0.00124761	0.0026501	0.00334416
rs145829582	0.001785	0.024648	0.0213492	0.00998117	0.00369625	0.00447581
rs145840258	0.010058	0.026433	-0.0298322	-0.00714919	0.0042895	0.00558311
rs1462857	-0.011299	0.012559	-0.0109174	0.000429232	0.00194547	0.00245188
rs146424960	-0.07966	0.030693	0.0555577	0.0105839	0.0045628	0.00647873
rs146579594	-0.038873	0.04213	-0.0416762	0.00172161	0.00604646	0.00815431
rs146765950	-0.018	0.031466	-0.0480772	-0.000979038	0.00473403	0.0062264
rs146921698	-0.00383	0.044921	0.037225	0.00573658	0.00671781	0.0085448
rs146934308	-0.016177	0.053385	-0.0467806	0.00704365	0.00838196	0.010052
rs147993312	0.031065	0.023173	-0.0229925	0.01281	0.00380146	0.00465539
rs148403721	-0.028351	0.031445	-0.0355334	-0.00613985	0.00486096	0.00571813
rs148601586	0.022769	0.0461	0.12544	-0.00405878	0.00644573	0.00771251
rs148844907	0.065238	0.049289	0.0494147	0.0177933	0.00701691	0.00785608
rs148928400	0.0101	0.034108	0.0318798	0.00313196	0.00573308	0.00609405
rs150325090	0.00719	0.018445	-0.0171923	0.00198579	0.00274938	0.00340386
rs150453095	0.017948	0.030001	0.027094	-0.000402429	0.00434523	0.00562248
rs150605843	-0.017528	0.047656	-0.0465791	-0.0268298	0.00784317	0.00934189
rs150776104	0.013561	0.04154	0.0627768	-0.00257852	0.00735544	0.0103219
rs150837669	0.014664	0.040899	0.0337012	0.000893519	0.00553824	0.00809226
rs151278574	-0.032492	0.032421	0.0315568	-0.00504893	0.00491697	0.00634732
rs151412	0.001976	0.010348	-0.00944339	0.0100348	0.0016389	0.00210689
rs1531335	0.007684	0.009308	-0.00860953	0.00278722	0.00141649	0.00184356
rs1551950	-0.001936	0.008968	0.00368958	-0.010957	0.00139159	0.00180126
rs1556124	-0.000627	0.010986	-0.0110644	0.00265341	0.00169003	0.00209751
rs1597944	-0.006921	0.008777	0.0105459	-0.000409733	0.0013837	0.00175578
rs1663564	-0.016103	0.014611	0.0185474	-0.00429966	0.0023336	0.00294678
rs1688031	0.012053	0.012154	-0.0123532	-0.0015646	0.00191834	0.00253844
rs16885714	-0.028593	0.014788	0.0143505	-0.0035895	0.00231855	0.00296708
rs17119701	-0.006169	0.022538	0.0219012	-0.00200065	0.00363902	0.00472861
rs17128257	-0.017943	0.012257	-0.00176443	-0.0141645	0.00188913	0.0025128
rs17217928	-0.013958	0.017284	0.0178625	-0.00817691	0.00267504	0.00350128
rs17546109	-0.023398	0.012307	0.0108461	-0.00745096	0.00187651	0.00247493
rs17630381	-0.000994	0.015998	0.0132528	-0.00486817	0.0023874	0.00312305
rs17641827	0.015275	0.016405	-0.0144677	-0.00124788	0.0025241	0.00332308
rs17710	-0.004717	0.013024	0.0124605	-0.00228951	0.00193612	0.00253276
rs17712208	-0.009741	0.027297	0.0271202	-0.0039778	0.00418401	0.00474546
rs17745882	-0.029229	0.02587	-0.0231888	0.00922674	0.00381763	0.00477612
rs178844	-0.01049	0.009056	0.00997568	0.00378363	0.00137987	0.00175266
rs1794022	-0.006073	0.010943	0.010614	0.00260357	0.00167845	0.00215128
rs181897168	-0.003427	0.049239	-0.0619017	0.0199471	0.00799348	0.00961507
rs1826040	0.010392	0.008731	-0.00838767	-0.00329365	0.00136354	0.00177858
rs183115140	0.061623	0.045966	0.0453995	0.00708314	0.00826957	0.00885393
rs185073199	-0.104897	0.088115	0.0584487	0.0112777	0.00925084	0.00915261
rs185607450	0.025068	0.041854	0.0315679	0.00580816	0.00575645	0.00968304
rs187650866	-0.006145	0.031745	-0.0271841	0.000883613	0.00471335	0.00570258
rs188993102	0.058563	0.035701	0.0332515	0.00413422	0.00572875	0.00683014
rs190481319	-0.00314	0.029909	-0.02851	0.0045626	0.00468926	0.00576066
rs1919903	0.005819	0.014629	-0.0227826	0.00133069	0.00152594	0.00184688
rs1998129	-0.016762	0.011719	0.0111525	0.00223143	0.00178749	0.0022957
rs2011809	-0.00355	0.009752	0.0150503	-0.000262433	0.00146986	0.00192663
rs2021	0.008532	0.010658	-0.00980488	-9.92343e-05	0.00165158	0.00213135
rs2024471	-0.015161	0.008751	0.000310388	0.0102489	0.00135869	0.00176229
rs2048719	0.013726	0.008892	-0.000357325	-0.00991244	0.00135139	0.00177665
rs2052188	0.005962	0.008485	-0.00739793	-0.000369487	0.00135249	0.00175165
rs208426	-0.004412	0.009365	0.0103031	0.00691069	0.00144597	0.00187962
rs2089480	-0.003449	0.011151	-0.00996304	0.00131549	0.0017541	0.00212999
rs2103971	-0.015845	0.009267	0.00815011	0.0115538	0.00137338	0.0017748
rs2104735	-0.015902	0.010074	0.00913061	-0.00171005	0.00166474	0.00191441
rs2109723	-0.02049	0.008824	-0.00731666	0.000600435	0.00134039	0.00176012
rs2143830	-0.017541	0.008781	-0.0100752	0.000280072	0.00136874	0.00176385
rs2162409	0.008858	0.009415	0.00786655	0.00345873	0.001433	0.00186849
rs2194411	0.018023	0.01342	-0.00633289	-0.0149727	0.00202913	0.00265714
rs2240466	-0.031362	0.013137	-0.013213	-0.0065051	0.00204692	0.00265972
rs2247291	0.012616	0.012687	0.0115537	0.0059602	0.00196273	0.0026306
rs2268879	0.011771	0.008992	-0.00774783	0.0018538	0.00140296	0.00179545
rs2289307	0.010866	0.008913	-0.00846829	0.00394565	0.00141135	0.00184078
rs2297197	0.013814	0.009801	-0.00813938	-0.000646013	0.00148904	0.00196779
rs2306363	-0.055235	0.010975	0.0111729	0.000701574	0.00169174	0.00216911
rs2377530	-0.009064	0.008735	-0.008925	-0.000481342	0.0013543	0.00176011
rs2383635	0.015689	0.008963	0.00828066	-0.00520696	0.00139228	0.00176363
rs2384803	0.003217	0.018569	-0.00832212	0.00412031	0.00150135	0.00189619
rs240761	0.001781	0.00972	-0.00900674	-0.000278649	0.00148317	0.00180987
rs240780	0.008208	0.00869	0.0109897	0.000892717	0.00136391	0.0017733
rs2422052	0.016745	0.008783	0.00771147	-0.00139806	0.00136011	0.00177199
rs2433672	-0.002199	0.010625	-0.012331	-0.000854318	0.0016671	0.00212092
rs2434583	-0.010225	0.008874	0.00799278	0.00239279	0.00139842	0.00177105
rs2482423	-0.013259	0.026791	0.0232536	-0.00272434	0.00401808	0.00493018
rs2494747	-0.010803	0.00915	0.00786182	0.00400756	0.00144004	0.0018086
rs2608894	-0.003645	0.010372	0.0104207	-0.00279889	0.00161122	0.00211102
rs263424	-0.006981	0.011104	-0.0108576	0.00356874	0.00168105	0.00219824
rs263526	-0.01895	0.009019	-0.00784636	-0.00706559	0.00137789	0.00180394
rs2686189	-0.00501	0.009415	0.00852348	-0.0032796	0.0014397	0.00185929
rs2700947	-0.01063	0.00991	-0.00912925	0.00367623	0.00155012	0.00202419
rs2732911	-0.021151	0.008799	-0.00770526	0.00154868	0.00135197	0.00178641
rs2742639	0.012454	0.010765	-0.0080663	0.00727896	0.00139685	0.00180498
rs2763193	0.014736	0.008769	-0.0110877	0.00271101	0.00134921	0.00176899
rs2777898	0.003695	0.008862	-0.00739891	-0.00319325	0.00135425	0.00175908
rs2781646	0.004099	0.010663	-0.00901034	-0.000847772	0.00163677	0.0021193
rs2823660	-0.019202	0.008975	0.00856685	-0.00223564	0.0013563	0.00178147
rs28382814	0.022124	0.02347	-0.0273447	-0.0117486	0.00368531	0.00436816
rs28756733	-0.005848	0.009767	0.00826667	0.000854061	0.00146791	0.00191227
rs2891770	0.004816	0.012546	-0.0108139	0.000210309	0.00194378	0.0026046
rs2911992	-0.00278	0.00947	-0.0115626	-0.00184727	0.00145978	0.00189735
rs2941465	0.005485	0.008903	-0.0076545	-0.00148313	0.00134913	0.00177031
rs2965156	-0.008253	0.008764	0.0251246	0.00213791	0.00136658	0.00175301
rs296763	0.007415	0.010768	-0.00927564	-0.000231681	0.00159468	0.00205163
rs2970902	-0.003606	0.009161	0.0096385	-0.00304273	0.00141943	0.00186884
rs2971154	-0.009072	0.00909	0.000106504	0.0107366	0.00137025	0.00178761
rs2992764	-0.002684	0.009006	0.00886593	0.000768268	0.00138171	0.0018107
rs2997447	0.008078	0.011052	-0.0103592	-0.00551139	0.0016879	0.00216493
rs305507	0.023455	0.017458	-0.0165719	0.00224983	0.00270511	0.00356475
rs3176300	0.000391	0.013531	-0.0142592	-0.00106981	0.00201332	0.00258405
rs324015	0.034898	0.010262	-0.00866179	0.00486222	0.00157596	0.00206789
rs330096	-0.006774	0.010327	-0.0329598	0.000201203	0.00159509	0.00207806
rs337655	-0.014937	0.008776	-0.00747286	-0.00180497	0.00136716	0.00176837
rs33852	0.001947	0.009439	-0.00073052	-0.0110158	0.00142809	0.00187527
rs34002943	0.007818	0.008807	0.00735194	0.00342432	0.00134818	0.00177648
rs34076541	0.008578	0.009728	-0.00810852	0.000973417	0.00147896	0.00196069
rs34248355	-0.002038	0.011842	-0.0103348	0.00447184	0.00187015	0.00244442
rs34473775	-0.00199	0.010419	-0.011496	0.000805594	0.00166173	0.00202123
rs34518363	-0.080733	0.036058	-0.0360621	-0.00458465	0.00549182	0.00658147
rs34536806	-0.014617	0.01515	-0.0138156	0.000910428	0.00242706	0.00318036
rs34538347	-0.023349	0.010797	0.0101111	0.00372392	0.00167688	0.00217519
rs34627176	0.003598	0.011014	-0.0013038	0.0116983	0.00166427	0.00214538
rs34635674	-0.018089	0.009608	-0.00936833	-0.00184955	0.00145305	0.00185428
rs34931250	0.025251	0.018227	0.0191308	-0.00527735	0.00288204	0.00365525
rs35340872	0.016766	0.01268	-0.0137118	-0.00314618	0.00224419	0.00294809
rs35400724	-0.001662	0.016857	-0.0139509	0.00573241	0.00251395	0.00333222
rs35650976	-0.005224	0.009845	0.00878013	-0.00246765	0.00152568	0.00192298
rs35665085	0.030822	0.021463	0.0188014	0.00475845	0.00296107	0.00380225
rs35666945	0.014957	0.008941	0.00904132	-0.00370868	0.00138572	0.00177678
rs35732141	0.00767	0.018995	-0.0301557	-0.00661783	0.00292787	0.00374487
rs35775714	-0.008215	0.022599	-0.0317644	0.00127788	0.00347167	0.00466904
rs35830553	0.010095	0.01026	0.0132986	0.00875884	0.00161333	0.00208209
rs35918208	-0.013982	0.009364	-0.0170096	-0.00261078	0.00145793	0.00187147
rs359276	-0.019775	0.009667	-0.00920017	0.00246871	0.00151594	0.00193221
rs3746634	0.022707	0.009346	0.00850885	-0.000261205	0.00143126	0.00188114
rs3746778	-0.00228	0.009341	-0.00896431	-0.00324619	0.00154293	0.00182451
rs3751311	0.001963	0.011298	0.0102072	-0.000296869	0.00177611	0.00220849
rs3761124	-0.028213	0.011356	0.00983235	-0.00158874	0.0015901	0.00203749
rs3790106	-0.011224	0.012222	-0.0101754	0.00474091	0.00184944	0.00242289
rs3790324	0.000905	0.014166	-0.0125574	-0.0014558	0.00227605	0.00306266
rs3809878	0.036563	0.011204	-0.00996219	-0.000802596	0.00177154	0.00225584
rs3810569	-0.004541	0.011962	-0.0108371	-0.00263342	0.00186471	0.00235667
rs3826810	-0.014684	0.021521	0.0295763	-0.00182865	0.0033006	0.00431283
rs3847953	0.007551	0.011078	0.00917804	0.000801268	0.00151087	0.00197437
rs3849616	-0.014673	0.00933	0.00876653	0.000704588	0.00143122	0.00186774
rs392458	-0.009381	0.01252	0.011078	-0.00176259	0.00189148	0.00246976
rs4078978	-0.006184	0.015727	0.00143236	0.0177133	0.00248053	0.00321517
rs41279720	-0.023586	0.03032	0.047033	4.07424e-05	0.00483111	0.0054064
rs41294821	0.008274	0.029086	-0.0350419	0.00351142	0.00483784	0.0059104
rs4148794	-0.002137	0.015316	0.0191338	-0.00165221	0.00159882	0.00193007
rs4253723	-0.001227	0.011797	0.00863859	-0.000818435	0.00155939	0.00203347
rs4272	-0.00936	0.010746	-0.00917376	-0.00710719	0.00163387	0.00215704
rs4294134	-0.036149	0.012057	-0.0102847	0.00497332	0.00180332	0.00235107
rs4379363	-0.012363	0.010645	-0.00138359	-0.0117996	0.00167364	0.0021484
rs446716	-0.009514	0.009271	0.00796516	-0.000349787	0.00143029	0.00187621
rs4610362	-0.028935	0.011953	0.0102114	-0.00437263	0.00181234	0.00235796
rs4620236	-0.001678	0.011391	0.0107417	0.00305344	0.00175299	0.00228398
rs4713075	-0.00181	0.012613	0.0133471	-0.00516242	0.00194936	0.00256782
rs4728548	0.001754	0.010022	0.0106634	-0.00409867	0.00154489	0.00198448
rs4741469	-0.002053	0.010498	0.00906602	0.00146642	0.00159719	0.00209998
rs4752829	0.004014	0.009934	0.0110059	-0.00231449	0.00150256	0.0019391
rs4757639	0.004837	0.0144	-0.0123342	-0.00119182	0.00222883	0.00312424
rs4783961	-0.001424	0.00867	-0.0148392	0.00117452	0.00136054	0.00175373
rs4813102	-0.010402	0.008943	-0.0102421	-0.00340067	0.00137135	0.00179662
rs4819649	0.002233	0.011068	0.00849514	-0.00149687	0.00150882	0.00191584
rs4821382	-0.00701	0.011984	0.011071	-0.00215264	0.0015586	0.00198976
rs4836578	0.004458	0.008948	-0.00760393	-0.00075478	0.00136423	0.00178727
rs4864794	-0.001267	0.013498	-0.0111779	0.00209306	0.00204425	0.0027285
rs4896111	-0.016569	0.010199	0.0103764	0.00122337	0.00157662	0.00204477
rs4897193	-0.002204	0.00881	0.00800513	-0.00111711	0.00134456	0.00176469
rs491846	-0.002838	0.010448	-0.00959169	0.00138608	0.00159273	0.00208099
rs4969168	0.011144	0.014973	-0.0210368	-0.00294216	0.00222067	0.00290698
rs5030919	0.039598	0.035312	-0.0293204	0.000513752	0.00505185	0.00613633
rs523549	0.00023	0.009188	-0.0207289	0.000701068	0.00141458	0.00180751
rs55650788	0.016379	0.008764	-0.00771311	0.0025311	0.00134958	0.00177127
rs55674535	-0.002208	0.015781	0.0149216	-0.00152601	0.00240721	0.00298639
rs55768287	0.015559	0.021682	-0.0176242	-0.00431683	0.00292253	0.00382136
rs55896878	0.022374	0.030686	0.0324208	0.00261195	0.00498512	0.00602971
rs56100703	-0.015456	0.010984	0.00049691	0.0125782	0.00167365	0.00216106
rs56188017	-0.003686	0.012534	0.0110152	-0.00032095	0.00190915	0.00224722
rs561931	0.015134	0.008848	-0.00804281	-0.00128324	0.0013844	0.00178072
rs56332871	0.012911	0.009708	0.00932548	0.0022685	0.00151392	0.00198118
rs56347459	-0.035223	0.013696	-0.0122059	0.00512059	0.00207833	0.00276805
rs57943942	-0.012498	0.009161	-0.00887585	0.0076523	0.00140315	0.0017925
rs58216172	-0.056787	0.0553	0.0484997	0.0179606	0.00659368	0.00966071
rs58778188	0.004291	0.012978	-0.0125157	0.00438396	0.00199906	0.00249611
rs59842359	-0.023703	0.010651	0.00905369	8.16631e-05	0.00165929	0.0021897
rs6031587	0.020918	0.01729	-0.0331794	-0.00229187	0.0026434	0.00345965
rs60445923	0.019892	0.015318	0.0170451	-0.00625891	0.00232613	0.0030657
rs60872856	-0.009211	0.018872	0.0154481	-0.00617534	0.0028154	0.00370646
rs6139104	-0.002354	0.015834	-0.0137858	0.00474627	0.00238318	0.00303025
rs6141319	0.002362	0.010252	0.00790156	-0.00275222	0.00143141	0.00188336
rs61731329	-0.072578	0.034302	0.0309252	0.0182813	0.00520504	0.00745521
rs61780429	0.00948	0.010783	-0.00378841	-0.0138567	0.00164708	0.00213305
rs61850682	0.000615	0.010474	-0.00882718	0.000159801	0.00161682	0.00208297
rs61876729	0.001526	0.015792	-0.0136683	-0.00126259	0.00239786	0.00303076
rs61904857	0.023402	0.036598	0.0415651	-0.00465706	0.00618332	0.00719393
rs61945850	-0.052742	0.02601	0.0247627	0.000594894	0.0037248	0.00455696
rs61966043	0.0129	0.020604	0.0171569	-0.00486925	0.00306589	0.0042517
rs62078383	0.008906	0.009077	0.00775113	0.00257192	0.00139712	0.00179364
rs62119175	0.007326	0.025504	-0.0223567	-0.00381789	0.0038954	0.00480778
rs62124181	-0.011121	0.038035	-0.0318859	-0.0118553	0.00554969	0.00795555
rs62130996	0.010489	0.009232	0.0098315	0.000434231	0.00145292	0.00181008
rs62132091	0.032705	0.016483	-0.0140211	0.00449969	0.00256022	0.00340617
rs62252137	-0.017314	0.017833	-0.0353783	0.00119586	0.00276515	0.00353719
rs62302001	0.00556	0.009254	-0.00795361	-0.00508644	0.00142651	0.00186667
rs62382389	-0.08135	0.059291	-0.046282	-0.00472307	0.00846687	0.00970991
rs62441849	0.001219	0.012629	0.0159685	0.00620056	0.00193082	0.00250447
rs62444275	-0.046362	0.008917	0.00765434	0.00129819	0.00137409	0.0018011
rs62459153	0.014246	0.020746	-0.019285	-0.000366706	0.0034177	0.00431918
rs62569121	-0.005136	0.014312	0.013653	0.00161142	0.00221557	0.00278287
rs626038	-0.007066	0.011202	0.00997597	0.00237643	0.0017177	0.00223549
rs62622770	-0.066445	0.03977	-0.0314635	-0.0159965	0.00511726	0.00626634
rs633084	-0.007645	0.009806	-0.0083914	0.00135119	0.00149011	0.00194344
rs6429746	-0.008011	0.009444	0.00791195	-0.00215974	0.00144426	0.00188847
rs6440043	0.003764	0.008671	-0.00729232	-0.000382127	0.00133567	0.00175621
rs646179	0.00517	0.009177	0.0356598	-0.0017183	0.00141913	0.00181237
rs6465748	-0.001138	0.012959	0.0119922	-0.000838554	0.0021145	0.00243025
rs6542674	-0.011396	0.014228	0.0177753	-0.00402427	0.00195549	0.00260458
rs6592728	-0.010279	0.009131	-0.00320857	0.0105696	0.00140252	0.00181877
rs6601898	-0.003581	0.011522	-0.0145002	0.00263045	0.00179128	0.00231493
rs6660731	-0.032161	0.033803	0.0338122	0.00347911	0.00542025	0.00693643
rs6735304	-0.007538	0.00899	-0.0109429	0.00186809	0.00139447	0.00182393
rs6761994	0.006484	0.008901	0.00772179	0.000563053	0.00139727	0.00179151
rs6777420	0.005109	0.012996	-0.0151209	0.00393661	0.00201604	0.00261194
rs67788752	-0.019205	0.040177	0.0307879	0.00813493	0.00514231	0.00693253
rs6787409	0.00439	0.009513	0.0082033	0.00115765	0.00149258	0.00188372
rs6864888	-0.001849	0.008989	-0.000587376	0.01042	0.00138704	0.00180188
rs6867409	-0.009196	0.00876	0.00485554	0.00959509	0.0013453	0.00175807
rs6879223	-0.007967	0.039659	0.0353642	-0.00163499	0.00555608	0.00794706
rs6893142	0.008298	0.009343	-0.00784921	0.00210471	0.00143259	0.00188749
rs6919397	0.004139	0.008852	-0.00825743	-0.0058848	0.00136625	0.00176476
rs6924944	0.00846	0.010214	0.00948153	0.00595577	0.00160671	0.00205522
rs6933661	0.005685	0.010218	-0.00894178	-0.00234379	0.00152166	0.00200439
rs6959819	0.006319	0.008723	-0.0138333	-0.00037393	0.0013439	0.00176318
rs6966140	-0.006393	0.010067	-0.00898585	0.00253177	0.00160619	0.00209674
rs7010207	-0.003123	0.010094	0.0113273	0.00329861	0.0015313	0.00199877
rs7030256	0.004691	0.011161	-0.00810655	-0.0068805	0.0014299	0.00186912
rs7035671	-0.006563	0.010857	-0.0167982	0.00288038	0.00170931	0.00225245
rs7100288	-5.9e-05	0.009774	0.0132418	-0.000112829	0.00150714	0.00196041
rs71515828	0.015926	0.017815	-0.0157816	2.43371e-05	0.00269213	0.00346457
rs71538132	-0.008801	0.035468	-0.0258154	0.00535299	0.00460359	0.00560648
rs7158286	0.013733	0.008743	-0.00813306	0.000102397	0.00137319	0.001759
rs7174747	0.013359	0.01001	0.00445589	0.0106936	0.00154148	0.00195463
rs7189387	0.001377	0.010273	0.00977821	-0.00414526	0.00160107	0.00204952
rs7203410	0.007851	0.012067	0.010362	0.00127479	0.00184459	0.00235124
rs7207609	-0.000941	0.009745	-0.011698	0.00619803	0.00150376	0.00194284
rs721101	0.006148	0.009943	0.000417182	-0.0122915	0.00153348	0.00197221
rs7222810	0.010407	0.008968	0.00905439	-0.00102699	0.00140787	0.00178268
rs7251733	-0.004732	0.012088	0.00996702	0.00173927	0.00182645	0.00233655
rs7260450	0.010034	0.009337	0.0104698	-0.00152107	0.00141937	0.00184434
rs72638977	-0.017431	0.024578	-0.0273117	-0.00290062	0.00390539	0.00480438
rs7265923	-0.012737	0.013617	0.013337	-0.0081482	0.00216427	0.0027318
rs72702343	-0.016067	0.022622	0.0393259	-0.00966486	0.00362583	0.00415119
rs72722637	0.011832	0.019416	0.0213956	0.00697599	0.00308674	0.00368119
rs72727861	0.009805	0.015203	-0.0205725	-0.000938531	0.0022626	0.00295386
rs72740245	-0.010118	0.018985	0.0196245	-0.00664043	0.00298647	0.00393074
rs72750233	0.000628	0.010845	0.00908432	0.00538803	0.00166367	0.00218673
rs72751651	0.032442	0.022605	-0.0250288	-0.0107844	0.0036502	0.00470533
rs72800939	0.001027	0.040453	-0.0761415	0.00304501	0.00575231	0.0070548
rs72805160	0.014327	0.023831	-0.0248407	-0.00454609	0.0037205	0.00446294
rs72820337	1e-05	0.014371	-0.00283124	-0.0175665	0.00230067	0.00305534
rs72836650	-0.002233	0.01588	0.0211067	-8.35534e-05	0.00243608	0.00313966
rs72844697	0.021715	0.02685	-0.0218936	0.0125144	0.00401062	0.0052051
rs72882941	-0.005127	0.015771	-0.0218323	6.27545e-05	0.00244852	0.00313442
rs72884317	0.019651	0.015113	0.00442511	-0.0168931	0.00228341	0.00299017
rs72941181	-0.016672	0.012728	0.0171375	-0.00381744	0.00191191	0.00252619
rs7295439	0.003363	0.008876	-0.00865772	-0.0028441	0.00137199	0.00177133
rs72964564	-0.004455	0.010531	-0.0132733	0.00707778	0.0015851	0.00202598
rs73047897	0.006797	0.012516	0.0107244	0.00415548	0.00193596	0.00249622
rs7314406	-0.00142	0.009216	0.0135906	-0.00134049	0.00140386	0.00182912
rs73199566	0.021619	0.01921	0.0158004	0.00844276	0.00288274	0.00390632
rs73421642	0.009645	0.018315	0.0159228	0.00423591	0.002759	0.00385474
rs74036552	-0.039305	0.041654	-0.0328515	0.00882631	0.00591331	0.00867099
rs7406571	-0.009888	0.012324	-0.0133084	0.00336837	0.00193263	0.00246468
rs74182610	-0.005566	0.024838	-0.0358128	-0.0141163	0.00377317	0.00491504
rs74406200	0.00433	0.011513	-0.0171591	0.000930475	0.00175181	0.00224292
rs744103	0.003238	0.009655	-0.00969957	-0.00768475	0.00145949	0.00189447
rs74560333	-0.070183	0.026349	0.0250253	0.00446647	0.00395534	0.00483544
rs74579382	0.060703	0.032845	0.031829	0.00849582	0.00491047	0.00666582
rs7459730	0.012236	0.012687	-0.0106592	-0.000718	0.00192618	0.00250387
rs74672857	0.01661	0.010571	-0.0123914	-0.00256292	0.0016221	0.00207954
rs74695562	-0.008382	0.023119	-0.0298601	-0.00093079	0.00355288	0.00425734
rs74829317	0.00665	0.008917	-0.00913447	-0.00131879	0.00138519	0.00177277
rs748897	-0.014573	0.00981	-0.0096828	0.000578888	0.00153055	0.00198987
rs7502296	-0.006833	0.009458	0.00971388	0.00287892	0.00147037	0.00186115
rs75053972	0.011695	0.008793	-0.00747113	-0.000463852	0.00136003	0.00177871
rs7506808	-0.011166	0.013811	-0.0128002	-0.000573353	0.00215913	0.00277337
rs75180367	0.008548	0.027344	-0.0275076	-0.00275793	0.00418907	0.00522161
rs75246752	0.029892	0.048647	0.0488647	-0.00913502	0.00742441	0.00776892
rs7549565	-0.028667	0.011284	0.00189177	0.0121652	0.00168782	0.00218774
rs75893987	-0.015774	0.025465	-0.0318156	-0.00282025	0.00390202	0.00531913
rs75980706	-0.006793	0.054629	-0.0318562	-0.0108463	0.00509042	0.0067904
rs76153913	-0.000306	0.030549	-0.03547	0.0089004	0.00487693	0.00596742
rs76260822	-0.015136	0.040279	0.040747	-0.00840688	0.00602074	0.0068028
rs7633561	-0.001117	0.008787	0.0024801	-0.00973234	0.00136512	0.00176887
rs76337277	-0.028528	0.019903	0.0164089	-0.00797948	0.00286205	0.00365674
rs76428106	-0.058674	0.036924	-0.054173	-0.00141062	0.00670636	0.00805443
rs7655064	0.010092	0.013309	-0.0139695	-0.00303364	0.00198921	0.00264548
rs7689887	0.008218	0.009418	-0.00895142	-0.000993865	0.00153447	0.00192676
rs76900682	-0.011924	0.012387	0.0108636	0.00039942	0.00189755	0.00240288
rs7692797	-0.002241	0.009368	-0.00892776	0.0005984	0.00141365	0.00182687
rs77038763	0.000775	0.027892	-0.0243027	0.00077926	0.00429262	0.00542615
rs77121802	-0.003688	0.015017	0.013389	0.00313316	0.00230329	0.00307096
rs77335236	0.006454	0.019931	-0.0196085	0.000508342	0.00307972	0.00392119
rs7741360	0.024776	0.008707	0.00314051	-0.00995221	0.00136682	0.00179584
rs77628708	0.0091	0.023558	-0.0210706	-0.00758978	0.0034317	0.00467882
rs7763173	-0.004983	0.017719	0.0101388	0.000198491	0.00181553	0.00235316
rs77632188	-0.048454	0.03518	0.0351162	-0.0176829	0.00552678	0.00662212
rs77697917	-0.026627	0.028107	-0.0350594	-0.00261498	0.00415766	0.00520955
rs77842243	0.038335	0.022722	-0.0196793	-0.00120615	0.00341122	0.00437969
rs7808613	-0.014924	0.010122	0.0118087	0.00058141	0.0015753	0.00205246
rs78346552	-0.007711	0.014891	0.0147777	0.00284842	0.00217169	0.00296358
rs78374349	-0.003807	0.021338	-0.0210641	0.000973082	0.00327476	0.00429272
rs7845662	0.012632	0.009358	-0.0108779	0.00219272	0.00143231	0.00180194
rs78485726	-0.015826	0.021441	-0.0194843	-0.00355626	0.00353137	0.00434138
rs7868157	0.00411	0.010251	0.0096726	-0.00086414	0.00157652	0.00206821
rs7868232	-0.023747	0.010293	0.0260985	0.00250647	0.00160007	0.00204804
rs79033169	0.021984	0.024429	0.0280368	-0.00695063	0.00370034	0.00440287
rs79064185	0.008963	0.025574	-0.0225697	-0.00532518	0.00405145	0.00505404
rs7921544	0.019151	0.011791	0.00997412	-0.00427523	0.00180713	0.0023765
rs792387	-0.008442	0.009169	0.00812095	-0.00310739	0.00141815	0.00183867
rs792840	0.004991	0.008924	-0.00759105	-0.00311282	0.00135559	0.00177028
rs79319808	-0.03117	0.02141	0.0183855	0.00145693	0.00323537	0.00393896
rs7942717	0.015114	0.016669	-0.0192908	0.00381746	0.00247878	0.00326312
rs79429162	-0.01568	0.015383	-0.0155016	0.00864818	0.00241841	0.00311678
rs7943769	-0.010073	0.017304	0.0135621	0.00242586	0.00243052	0.00307407
rs79442975	0.009093	0.022615	-0.0226923	0.00456436	0.00339959	0.00440333
rs7946679	0.004517	0.014679	0.0137998	-0.00150921	0.00226136	0.00304994
rs7963212	-0.010266	0.009036	-0.00579354	0.0132437	0.00139112	0.00181732
rs79747308	0.001712	0.036961	-0.0347843	0.00485795	0.00520332	0.00676848
rs800543	-0.012379	0.009431	-0.0108577	0.00236665	0.00146322	0.00189331
rs8013825	0.014192	0.00883	0.00954304	0.000452732	0.00138228	0.00176386
rs8021491	0.001421	0.009136	0.00792199	-0.000178892	0.00139716	0.00185163
rs80242414	0.003816	0.022275	0.0302595	0.00394977	0.00348789	0.00410604
rs8049014	0.014384	0.010126	0.0032371	-0.011204	0.00157248	0.00204102
rs8049439	0.001484	0.008794	-0.00753126	0.00813787	0.00136243	0.00178629
rs8055199	0.001073	0.009473	-0.00181522	0.011299	0.0014452	0.00185882
rs8055207	-0.001375	0.009245	-0.00979032	-0.00477426	0.00141528	0.00181856
rs8078712	-0.00383	0.010313	0.00994168	-0.0011995	0.0015772	0.00206725
rs8105094	-0.003912	0.011953	-0.0539699	0.00366348	0.00180724	0.00234362
rs8113356	-0.001246	0.013013	0.0110045	0.00377967	0.00194434	0.00255338
rs8176715	-0.007115	0.009001	-0.0245416	0.00551031	0.00135413	0.00176807
rs8178977	0.003928	0.010179	-0.00955046	-0.000909581	0.00158956	0.00208219
rs820503	0.019213	0.012652	0.0112999	-0.00673148	0.0019328	0.00254327
rs842357	-0.005283	0.010319	0.0081288	-0.00786656	0.00143844	0.00189686
rs854562	-0.00158	0.009367	-0.00814624	-0.00113639	0.00144362	0.00188931
rs882829	-0.046033	0.016211	-0.0143403	0.000558089	0.00251613	0.00336827
rs886663	-0.031364	0.017495	0.0124941	0.00234144	0.00228956	0.00319266
rs901687	0.024959	0.009757	0.00836551	-0.00483556	0.0015068	0.00194596
rs904910	0.01833	0.009458	-0.00817096	-0.00237789	0.00149299	0.00192351
rs9301976	-0.013859	0.0089	-0.00759528	-0.0031037	0.00138128	0.00180454
rs9330264	0.017008	0.009264	-0.0101492	0.000755867	0.00141769	0.0018402
rs9359730	-0.008493	0.009638	0.00821446	0.00267893	0.00148369	0.00192702
rs9427372	-0.005441	0.013695	0.0122334	0.00460242	0.00212096	0.00288034
rs945294	-0.011555	0.008935	-0.00774011	0.000371372	0.00139522	0.00180052
rs9472125	-0.028517	0.015199	-0.0134547	0.000890083	0.00230042	0.00290349
rs9501587	-0.009217	0.011909	0.0185619	0.000390354	0.00174065	0.00222668
rs9543537	-0.010087	0.008745	0.00779385	-0.00162121	0.00137198	0.0017695
rs9543956	-0.004947	0.009835	-0.00952162	0.00326626	0.00153278	0.00196313
rs9566603	0.013175	0.010044	-0.00981504	-0.00371726	0.00155172	0.00201712
rs958561	-0.008264	0.008783	-0.00738238	0.00434425	0.00134594	0.00176173
rs9597	0.017072	0.047642	-0.0247445	-0.00118468	0.00366124	0.00442242
rs9604045	0.002797	0.011187	0.0136401	0.00243593	0.0017787	0.00211251
rs9630991	-0.010169	0.008726	-0.00766415	-0.00113102	0.00134529	0.00175721
rs9683663	-0.016089	0.009733	0.0081734	0.000558027	0.00147917	0.00191945
rs975520	0.000307	0.015371	-0.0150541	-0.00111938	0.00240844	0.00308992
rs9804705	0.00125	0.016487	-0.0147141	-0.00149045	0.00245647	0.00323925
rs9867130	-0.020032	0.01316	-0.0126311	-0.00171109	0.00199982	0.00257637
rs9901675	0.02755	0.018706	-0.019335	0.0092606	0.00301089	0.00398854
rs9960523	-0.002635	0.009235	0.0088125	0.00266492	0.00141226	0.00184699
